# Supplementary material for: (E)-4-(4-Fluoro­styr­yl)benzoic acid
Source: Acta Crystallogr Sect E Struct Rep Online. 2008 May 7;64(Pt 6):o1013. doi: 10.1107/S1600536808012920 (PMC2961507; doi:10.1107/S1600536808012920)
Supplement: Supplementary file 1 [file e-64-o1013-sup1.cif]

##############################################################################
###                                                                        ###
###        Electronic paper (Acta Crystallographica Section E)             ###
###                                                                        ###
##############################################################################
#                                                                            #
# This CIF contains the data in a paper accepted for publication in Acta     #
# Crystallographica Section E. It conforms to the requirements of Notes      #
# for Authors for Section E, and has been peer reviewed under the auspices   #
# of the IUCr Commission on Journals.                                        #
#                                                                            #
# Full details of the Crystallographic Information File format               #
# are given in the paper "The Crystallographic Information File (CIF):       #
# a New Standard Archive File for Crystallography" by S. R. Hall, F. H.      #
# Allen and I. D. Brown [Acta Cryst. (1991), A47, 655-685].                  #
#                                                                            #
# The current version of the core CIF dictionary is obtainable from          #
# ftp://ftp.iucr.org/pub/cif_core.dic. The current version number is 2.4.    #
#                                                                            #
# Software is freely available for graphical display of the structure(s) in  #
# this CIF.  For information consult the CIF home page http://www.iucr.org/  #
# cif/home.html                                                              #
#                                                                            #
# This file may be used for bona fide research purposes within the           #
# scientific community so long as proper attribution is given to the journal # 
# article from which it was obtained.                                        #
#                                                                            #
##############################################################################
                                             
data_I
_audit_creation_method     SHELXL-97
_chemical_name_systematic
;
(<i>E</i>)-4-(4-Fluorostyryl)benzoic acid
;
_chemical_name_common     ?
_chemical_formula_moiety     'C15 H11 F O2'
_chemical_formula_sum     'C15 H11 F O2'
_chemical_formula_iupac     'C15 H11 F O2'
_chemical_formula_weight     242.24
_chemical_melting_point     ?
_symmetry_cell_setting     'monoclinic'
_symmetry_space_group_name_H-M     'P 21/c'
_symmetry_space_group_name_Hall     '-P 2ybc'
loop_
    _symmetry_equiv_pos_as_xyz
    'x, y, z'
    '-x, y+1/2, -z+1/2'
    '-x, -y, -z'
    'x, -y-1/2, z-1/2'
_cell_length_a     6.261(4)
_cell_length_b     23.096(15)
_cell_length_c     8.269(5)
_cell_angle_alpha     90.00
_cell_angle_beta     107.072(8)
_cell_angle_gamma     90.00
_cell_volume     1143.1(13)
_cell_formula_units_Z     4
_cell_measurement_reflns_used     3252
_cell_measurement_theta_min     3.1
_cell_measurement_theta_max     27.5
_cell_measurement_temperature     123(2)
_exptl_crystal_description     Needle
_exptl_crystal_colour     colourless
_exptl_crystal_size_max     0.45
_exptl_crystal_size_mid     0.30
_exptl_crystal_size_min     0.18
_exptl_crystal_density_diffrn     1.408
_exptl_crystal_density_meas     ?
_exptl_crystal_density_method     'not measured'
_exptl_crystal_F_000     504
_exptl_absorpt_coefficient_mu     0.104
_exptl_absorpt_correction_type     none
_exptl_special_details
;
;
_diffrn_ambient_temperature     123(2)
_diffrn_radiation_type     MoK\a
_diffrn_radiation_wavelength     0.71070
_diffrn_radiation_source     'Rotating anode'
_diffrn_radiation_monochromator     graphite
_diffrn_measurement_device_type     'Rigaku/MSC Mercury CCD'
_diffrn_measurement_method     \w
_diffrn_reflns_number     9111
_diffrn_reflns_av_R_equivalents     0.0364
_diffrn_reflns_av_sigmaI/netI     0.0312
_diffrn_reflns_theta_min     3.12
_diffrn_reflns_theta_max     27.47
_diffrn_reflns_theta_full     27.47
_diffrn_measured_fraction_theta_max     0.990
_diffrn_measured_fraction_theta_full     0.990
_diffrn_reflns_limit_h_min     -8
_diffrn_reflns_limit_h_max     6
_diffrn_reflns_limit_k_min     -25
_diffrn_reflns_limit_k_max     29
_diffrn_reflns_limit_l_min     -10
_diffrn_reflns_limit_l_max     9
_refine_special_details
;
Refinement of <i>F</i>^2^ against ALL reflections. The weighted <i>R</i>-factor
<i>wR</i> and goodness of fit <i>S</i> are based on <i>F</i>^2^, conventional
<i>R</i>-factors <i>R</i> are based on <i>F</i>, with <i>F</i> set to zero for
negative <i>F</i>^2^. The threshold expression of <i>F</i>^2^ >
\s(<i>F</i>^2^) is used only for calculating <i>R</i>-factors(gt) <i>etc</i>.
and is not relevant to the choice of reflections for refinement.
<i>R</i>-factors based on <i>F</i>^2^ are statistically about twice as large
as those based on <i>F</i>, and <i>R</i>- factors based on ALL data will be
even larger.
;
_reflns_number_total     2589
_reflns_number_gt     2399
_reflns_threshold_expression     I>2\s(I)
_refine_ls_structure_factor_coef     Fsqd
_refine_ls_matrix_type     full
_refine_ls_R_factor_all     0.0717
_refine_ls_R_factor_gt     0.0647
_refine_ls_wR_factor_gt     0.1508
_refine_ls_wR_factor_ref     0.1549
_refine_ls_goodness_of_fit_ref     1.161
_refine_ls_restrained_S_all     1.161
_refine_ls_number_reflns     2589
_refine_ls_number_parameters     167
_refine_ls_number_restraints     0
_refine_ls_hydrogen_treatment     mixed
_refine_ls_weighting_scheme     calc
_refine_ls_weighting_details
         'calc w=1/[\s^2^(Fo^2^)+(0.0616P)^2^+0.7669P] where P=(Fo^2^+2Fc^2^)/3'
_atom_sites_solution_hydrogens     geom
_atom_sites_solution_primary     direct
_atom_sites_solution_secondary     difmap
_refine_ls_shift/su_max     0.000
_refine_ls_shift/su_mean     0.000
_refine_diff_density_max     0.550
_refine_diff_density_min     -0.283
_refine_ls_extinction_method     none
_refine_ls_extinction_coef     ?
loop_
    _atom_type_symbol
    _atom_type_description
    _atom_type_scat_dispersion_real
    _atom_type_scat_dispersion_imag
    _atom_type_scat_source
    'C' 'C' 0.0033 0.0016
                         'International Tables Vol C Tables 4.2.6.8 and 6.1.1.4'
    'H' 'H' 0.0000 0.0000
                         'International Tables Vol C Tables 4.2.6.8 and 6.1.1.4'
    'O' 'O' 0.0106 0.0060
                         'International Tables Vol C Tables 4.2.6.8 and 6.1.1.4'
    'F' 'F' 0.0171 0.0103
                         'International Tables Vol C Tables 4.2.6.8 and 6.1.1.4'
_computing_data_collection     'CrystalClear (MSC/Rigaku, 2001)'
_computing_cell_refinement     'CrystalClear (MSC/Rigaku, 2001)'
_computing_data_reduction     'TEXSAN (MSC/Rigaku , 2004)'
_computing_structure_solution     'SIR97 (Altomare <i>et al.</i>,  1999)'
_computing_structure_refinement     'SHELXL97 (Sheldrick, 2008)'
_computing_molecular_graphics     'ORTEPII (Johnson, 1976)'
_computing_publication_material
;
SHELXL97 (Sheldrick, 2008) and
TEXSAN (MSC/Rigaku, 2004)
;
loop_
    _atom_site_type_symbol
    _atom_site_label
    _atom_site_fract_x
    _atom_site_fract_y
    _atom_site_fract_z
    _atom_site_U_iso_or_equiv
    _atom_site_adp_type
    _atom_site_calc_flag
    _atom_site_refinement_flags
    _atom_site_occupancy
    _atom_site_disorder_assembly
    _atom_site_disorder_group
    C C1 0.7742(3) 0.03235(7) 0.8139(2) 0.0188(4) Uani d . 1 . .
    O O1 0.9748(2) 0.04569(6) 0.83715(16) 0.0268(3) Uani d . 1 . .
    O O2 0.7095(2) -0.00358(6) 0.90952(16) 0.0258(3) Uani d . 1 . .
    H H2 0.843(6) -0.0202(16) 1.006(5) 0.089(12) Uiso d . 1 . .
    C C2 0.5982(3) 0.05820(7) 0.6720(2) 0.0188(4) Uani d . 1 . .
    C C3 0.6547(3) 0.10173(8) 0.5755(2) 0.0221(4) Uani d . 1 . .
    H H3 0.8054 0.1143 0.6002 0.027 Uiso calc R 1 . .
    C C4 0.4916(3) 0.12671(8) 0.4437(2) 0.0246(4) Uani d . 1 . .
    H H4 0.5313 0.1568 0.3796 0.030 Uiso calc R 1 . .
    C C5 0.2699(3) 0.10851(8) 0.4031(2) 0.0231(4) Uani d . 1 . .
    C C6 0.2149(3) 0.06476(8) 0.5012(2) 0.0232(4) Uani d . 1 . .
    H H6 0.0645 0.0519 0.4756 0.028 Uiso calc R 1 . .
    C C7 0.3771(3) 0.03999(8) 0.6354(2) 0.0213(4) Uani d . 1 . .
    H H7 0.3374 0.0107 0.7020 0.026 Uiso calc R 1 . .
    C C8 0.1067(3) 0.13727(8) 0.2605(2) 0.0250(4) Uani d . 1 . .
    H H8 0.1586 0.1694 0.2111 0.030 Uiso calc R 1 . .
    C C9 -0.1064(3) 0.12250(8) 0.1943(2) 0.0246(4) Uani d . 1 . .
    H H9 -0.1587 0.0904 0.2436 0.030 Uiso calc R 1 . .
    C C10 -0.2687(3) 0.15134(8) 0.0517(2) 0.0224(4) Uani d . 1 . .
    C C11 -0.2127(3) 0.19609(8) -0.0431(2) 0.0250(4) Uani d . 1 . .
    H H11 -0.0628 0.2094 -0.0148 0.030 Uiso calc R 1 . .
    C C12 -0.3734(3) 0.22120(8) -0.1778(2) 0.0273(4) Uani d . 1 . .
    H H12 -0.3353 0.2514 -0.2424 0.033 Uiso calc R 1 . .
    C C13 -0.5900(3) 0.20104(8) -0.2150(2) 0.0262(4) Uani d . 1 . .
    C C14 -0.6531(3) 0.15774(8) -0.1256(2) 0.0257(4) Uani d . 1 . .
    H H14 -0.8040 0.1451 -0.1539 0.031 Uiso calc R 1 . .
    C C15 -0.4898(3) 0.13277(8) 0.0075(2) 0.0241(4) Uani d . 1 . .
    H H15 -0.5300 0.1023 0.0700 0.029 Uiso calc R 1 . .
    F F1 -0.7470(2) 0.22525(6) -0.34838(15) 0.0419(4) Uani d . 1 . .
loop_
    _atom_site_aniso_label
    _atom_site_aniso_U_11
    _atom_site_aniso_U_22
    _atom_site_aniso_U_33
    _atom_site_aniso_U_12
    _atom_site_aniso_U_13
    _atom_site_aniso_U_23
    C1 0.0185(8) 0.0204(8) 0.0175(8) 0.0011(6) 0.0052(6) -0.0007(6)
    O1 0.0173(6) 0.0346(8) 0.0269(7) 0.0001(5) 0.0040(5) 0.0061(5)
    O2 0.0227(6) 0.0285(7) 0.0251(6) 0.0005(5) 0.0053(5) 0.0084(5)
    C2 0.0190(8) 0.0200(8) 0.0165(8) 0.0030(6) 0.0038(6) -0.0018(6)
    C3 0.0213(8) 0.0251(9) 0.0195(8) 0.0016(7) 0.0054(6) -0.0001(6)
    C4 0.0267(9) 0.0253(9) 0.0219(8) 0.0031(7) 0.0073(7) 0.0034(7)
    C5 0.0246(9) 0.0249(9) 0.0175(8) 0.0057(7) 0.0029(7) -0.0022(6)
    C6 0.0175(8) 0.0265(9) 0.0237(8) 0.0019(7) 0.0032(7) -0.0034(7)
    C7 0.0196(8) 0.0226(9) 0.0211(8) 0.0012(7) 0.0052(6) -0.0003(6)
    C8 0.0238(9) 0.0262(9) 0.0234(8) 0.0025(7) 0.0045(7) 0.0031(7)
    C9 0.0264(9) 0.0248(9) 0.0221(8) 0.0011(7) 0.0062(7) 0.0004(7)
    C10 0.0220(9) 0.0243(9) 0.0187(8) 0.0044(7) 0.0028(6) -0.0041(6)
    C11 0.0216(9) 0.0259(10) 0.0265(9) -0.0002(7) 0.0055(7) -0.0057(7)
    C12 0.0347(10) 0.0217(9) 0.0265(9) 0.0025(8) 0.0104(8) 0.0006(7)
    C13 0.0280(9) 0.0233(9) 0.0215(8) 0.0116(7) -0.0018(7) -0.0012(7)
    C14 0.0188(8) 0.0273(9) 0.0290(9) 0.0019(7) 0.0038(7) -0.0072(7)
    C15 0.0260(9) 0.0229(9) 0.0232(8) 0.0013(7) 0.0067(7) -0.0006(7)
    F1 0.0413(7) 0.0402(8) 0.0330(7) 0.0202(6) -0.0063(5) 0.0036(5)
_geom_special_details
;
All e.s.d.'s (except the e.s.d. in the dihedral angle between two l.s. planes)
are estimated using the full covariance matrix. The cell e.s.d.'s are taken
into account individually in the estimation of e.s.d.'s in distances, angles
and torsion angles; correlations between e.s.d.'s in cell parameters are only
used when they are defined by crystal symmetry. An approximate (isotropic)
treatment of cell e.s.d.'s is used for estimating e.s.d.'s involving l.s.
planes.
;
loop_
    _geom_bond_atom_site_label_1
    _geom_bond_atom_site_label_2
    _geom_bond_site_symmetry_2
    _geom_bond_distance
    _geom_bond_publ_flag
    C1 O1 . 1.252(2) ?
    C1 O2 . 1.291(2) ?
    C1 C2 . 1.479(2) ?
    O2 H2 . 1.04(4) ?
    C2 C3 . 1.392(3) ?
    C2 C7 . 1.393(3) ?
    C3 C4 . 1.382(2) ?
    C3 H3 . 0.9500 ?
    C4 C5 . 1.394(3) ?
    C4 H4 . 0.9500 ?
    C5 C6 . 1.401(3) ?
    C5 C8 . 1.473(2) ?
    C6 C7 . 1.389(2) ?
    C6 H6 . 0.9500 ?
    C7 H7 . 0.9500 ?
    C8 C9 . 1.330(3) ?
    C8 H8 . 0.9500 ?
    C9 C10 . 1.471(2) ?
    C9 H9 . 0.9500 ?
    C10 C15 . 1.392(3) ?
    C10 C11 . 1.402(3) ?
    C11 C12 . 1.390(3) ?
    C11 H11 . 0.9500 ?
    C12 C13 . 1.380(3) ?
    C12 H12 . 0.9500 ?
    C13 F1 . 1.363(2) ?
    C13 C14 . 1.369(3) ?
    C14 C15 . 1.389(3) ?
    C14 H14 . 0.9500 ?
    C15 H15 . 0.9500 ?
loop_
    _geom_angle_atom_site_label_1
    _geom_angle_atom_site_label_2
    _geom_angle_atom_site_label_3
    _geom_angle_site_symmetry_1
    _geom_angle_site_symmetry_3
    _geom_angle
    _geom_angle_publ_flag
    O1 C1 O2 . . 123.07(15) ?
    O1 C1 C2 . . 120.16(15) ?
    O2 C1 C2 . . 116.78(15) ?
    C1 O2 H2 . . 112(2) ?
    C3 C2 C7 . . 119.79(15) ?
    C3 C2 C1 . . 119.41(16) ?
    C7 C2 C1 . . 120.80(16) ?
    C4 C3 C2 . . 120.05(17) ?
    C4 C3 H3 . . 120.0 ?
    C2 C3 H3 . . 120.0 ?
    C3 C4 C5 . . 121.11(18) ?
    C3 C4 H4 . . 119.4 ?
    C5 C4 H4 . . 119.4 ?
    C4 C5 C6 . . 118.38(16) ?
    C4 C5 C8 . . 117.69(17) ?
    C6 C5 C8 . . 123.92(17) ?
    C7 C6 C5 . . 120.88(17) ?
    C7 C6 H6 . . 119.6 ?
    C5 C6 H6 . . 119.6 ?
    C6 C7 C2 . . 119.77(17) ?
    C6 C7 H7 . . 120.1 ?
    C2 C7 H7 . . 120.1 ?
    C9 C8 C5 . . 126.22(18) ?
    C9 C8 H8 . . 116.9 ?
    C5 C8 H8 . . 116.9 ?
    C8 C9 C10 . . 125.99(18) ?
    C8 C9 H9 . . 117.0 ?
    C10 C9 H9 . . 117.0 ?
    C15 C10 C11 . . 118.25(16) ?
    C15 C10 C9 . . 118.07(17) ?
    C11 C10 C9 . . 123.68(17) ?
    C12 C11 C10 . . 120.96(18) ?
    C12 C11 H11 . . 119.5 ?
    C10 C11 H11 . . 119.5 ?
    C13 C12 C11 . . 118.08(18) ?
    C13 C12 H12 . . 121.0 ?
    C11 C12 H12 . . 121.0 ?
    F1 C13 C14 . . 118.85(18) ?
    F1 C13 C12 . . 118.02(18) ?
    C14 C13 C12 . . 123.12(17) ?
    C13 C14 C15 . . 118.00(17) ?
    C13 C14 H14 . . 121.0 ?
    C15 C14 H14 . . 121.0 ?
    C14 C15 C10 . . 121.58(18) ?
    C14 C15 H15 . . 119.2 ?
    C10 C15 H15 . . 119.2 ?
loop_
    _geom_torsion_atom_site_label_1
    _geom_torsion_atom_site_label_2
    _geom_torsion_atom_site_label_3
    _geom_torsion_atom_site_label_4
    _geom_torsion_site_symmetry_1
    _geom_torsion_site_symmetry_2
    _geom_torsion_site_symmetry_3
    _geom_torsion_site_symmetry_4
    _geom_torsion
    _geom_torsion_publ_flag
    O1 C1 C2 C3 . . . . -6.5(2) ?
    O2 C1 C2 C3 . . . . 173.26(15) ?
    O1 C1 C2 C7 . . . . 174.23(16) ?
    O2 C1 C2 C7 . . . . -6.0(2) ?
    C7 C2 C3 C4 . . . . -0.1(3) ?
    C1 C2 C3 C4 . . . . -179.31(16) ?
    C2 C3 C4 C5 . . . . -1.0(3) ?
    C3 C4 C5 C6 . . . . 1.1(3) ?
    C3 C4 C5 C8 . . . . -179.83(16) ?
    C4 C5 C6 C7 . . . . -0.2(3) ?
    C8 C5 C6 C7 . . . . -179.19(17) ?
    C5 C6 C7 C2 . . . . -0.9(3) ?
    C3 C2 C7 C6 . . . . 1.0(3) ?
    C1 C2 C7 C6 . . . . -179.80(15) ?
    C4 C5 C8 C9 . . . . 173.72(19) ?
    C6 C5 C8 C9 . . . . -7.2(3) ?
    C5 C8 C9 C10 . . . . -179.93(17) ?
    C8 C9 C10 C15 . . . . -175.06(18) ?
    C8 C9 C10 C11 . . . . 5.5(3) ?
    C15 C10 C11 C12 . . . . -0.1(3) ?
    C9 C10 C11 C12 . . . . 179.26(17) ?
    C10 C11 C12 C13 . . . . 0.4(3) ?
    C11 C12 C13 F1 . . . . -179.25(16) ?
    C11 C12 C13 C14 . . . . 0.1(3) ?
    F1 C13 C14 C15 . . . . 178.64(16) ?
    C12 C13 C14 C15 . . . . -0.7(3) ?
    C13 C14 C15 C10 . . . . 0.9(3) ?
    C11 C10 C15 C14 . . . . -0.5(3) ?
    C9 C10 C15 C14 . . . . -179.93(16) ?
loop_
    _geom_hbond_atom_site_label_D
    _geom_hbond_atom_site_label_H
    _geom_hbond_atom_site_label_A
    _geom_hbond_site_symmetry_A
    _geom_hbond_distance_DH
    _geom_hbond_distance_HA
    _geom_hbond_distance_DA
    _geom_hbond_angle_DHA
    O2 H2 O1 3_757 1.04(4) 1.57(4) 2.610(2) 174(3)
data_global
_journal_date_recd_electronic     2008-04-30
_journal_date_accepted     2008-05-01
_journal_name_full     'Acta Crystallographica, Section E'
_journal_year     2008
_journal_volume     64
_journal_issue      6
_journal_page_first     o1013
_journal_page_last     o1013
_journal_paper_category     QO
_journal_coeditor_code     HG2398
_publ_contact_author_name
;
'Hameed, Shahid'
;
_publ_contact_author_address
;
Department of Chemistry
Quaid-i-Azam University Islamabad
45320-Pakistan
;
_publ_contact_author_email     shameed@qau.edu.pk
_publ_contact_author_fax     ?
_publ_contact_author_phone     ?
_publ_section_title
;
(<i>E</i>)-4-(4-Fluorostyryl)benzoic acid
;
loop_
    _publ_author_name
    _publ_author_address
    'Nazir, Saba'
;
Department of Chemistry
Quaid-i-Azam University
Islamabad 45320
Pakistan
;
    'Muhammad, Khushi'
;
Department of Chemistry
Quaid-i-Azam University
Islamabad 45320
Pakistan
;
    'Khawar Rauf, M.'
;
Department of Chemistry, Faculty of Engineering
Gifu University, Yanagido, Gifu 501-1193, Japan
;
    'Ebihara, Masahiro'
;
Department of Chemistry, Faculty of Engineering
Gifu University, Yanagido, Gifu 501-1193, Japan
;
    'Hameed, Shahid'
;
Department of Chemistry
Quaid-i-Azam University
Islamabad 45320
Pakistan
;
