# Supplementary material for: (E)-4-(4-Fluoro­styr­yl)benzoic acid
Source: Acta Crystallogr Sect E Struct Rep Online. 2008 May 7;64(Pt 6):o1013. doi: 10.1107/S1600536808012920 (PMC2961507; doi:10.1107/S1600536808012920)
Supplement: Supplementary file 2 [file e-64-o1013-Isup2.hkl]

# 
# h,k,l, Fc-squared, Fo-squared, sigma(Fo-squared) and status flag 
# 
data_I
_shelx_title ' _khawar77' 
_shelx_refln_list_code          4 
_shelx_F_calc_maximum       76.16 
_exptl_crystal_F_000       504.00 
_reflns_d_resolution_high  0.7704 
 
loop_ 
 _symmetry_equiv_pos_as_xyz 
 'x, y, z' 
 '-x, y+1/2, -z+1/2' 
 '-x, -y, -z' 
 'x, -y-1/2, z-1/2' 
 
_cell_length_a     6.2610 
_cell_length_b    23.0963 
_cell_length_c     8.2693 
_cell_angle_alpha  90.000 
_cell_angle_beta  107.072 
_cell_angle_gamma  90.000 
 
_shelx_F_squared_multiplier     1.000 
 
loop_ 
 _refln_index_h 
 _refln_index_k 
 _refln_index_l 
 _refln_F_squared_calc 
 _refln_F_squared_meas 
 _refln_F_squared_sigma 
 _refln_observed_status 
   2   0   0     3591.85     3083.96     74.01 o 
   3   0   0      534.09      613.82     15.08 o 
   4   0   0      476.57      547.65     24.55 o 
   5   0   0        3.96       13.52      2.37 o 
   6   0   0       81.62       61.63      4.84 o 
   7   0   0      146.89      139.49      6.36 o 
   1   1   0      117.83      108.01      1.34 o 
   2   1   0       22.26       17.15      0.63 o 
   3   1   0      140.26      129.48      2.59 o 
   4   1   0        0.60        2.43      0.73 o 
   5   1   0       26.13       21.09      1.32 o 
   6   1   0       40.78       35.06      1.47 o 
   7   1   0       15.06       18.96      2.32 o 
   1   2   0      643.94      594.15      6.32 o 
   2   2   0       90.62       99.72      1.13 o 
   3   2   0      410.35      440.69      6.92 o 
   4   2   0       43.61       42.50      1.16 o 
   5   2   0       18.88       15.79      1.05 o 
   6   2   0       19.70       23.22      1.73 o 
   7   2   0        4.62        4.55      1.31 o 
   1   3   0       77.63       64.45      1.49 o 
   2   3   0        6.98        9.88      1.31 o 
   3   3   0       51.24       75.40      1.66 o 
   4   3   0       21.84       18.85      0.87 o 
   5   3   0       88.06       79.45      6.86 o 
   6   3   0        2.91        3.99      1.00 o 
   7   3   0        0.22        2.49      2.34 o 
   0   4   0      942.30      864.47     22.41 o 
   1   4   0      137.19      119.20      1.55 o 
   2   4   0     1782.72     1773.55     30.11 o 
   3   4   0     1393.95     1365.88     21.73 o 
   4   4   0       76.47       70.90      2.66 o 
   5   4   0      833.59      700.18      8.94 o 
   6   4   0       92.15       98.07      3.44 o 
   7   4   0       53.13       45.88      5.59 o 
   1   5   0      104.43      102.83      1.66 o 
   2   5   0       31.31       47.19      1.95 o 
   3   5   0     1276.23     1329.70     21.18 o 
   4   5   0       35.29       30.32      1.84 o 
   5   5   0       63.65       74.40      2.87 o 
   6   5   0       83.94       70.66      2.32 o 
   7   5   0       24.29       23.44      2.39 o 
   0   6   0      200.30      180.73      3.39 o 
   1   6   0       13.69       16.99      1.68 o 
   2   6   0       60.74       69.61      1.34 o 
   3   6   0        0.06        4.15      0.84 o 
   4   6   0        6.92        8.40      1.51 o 
   5   6   0      193.90      239.61     21.38 o 
   6   6   0        9.29        8.90      1.19 o 
   7   6   0        5.56        4.21      1.34 o 
   1   7   0       29.73       36.49      0.66 o 
   2   7   0      816.37      841.78     20.50 o 
   3   7   0     1293.41     1371.99     16.18 o 
   4   7   0       21.72       17.15      0.95 o 
   5   7   0     1115.76     1288.26     38.16 o 
   6   7   0        2.16        5.74      4.20 o 
   7   7   0        0.20        6.34      2.44 o 
   0   8   0     1206.04     1128.01     15.74 o 
   1   8   0      368.90      353.18      6.37 o 
   2   8   0       98.53       86.36      8.96 o 
   3   8   0       49.10       57.28      2.62 o 
   4   8   0      108.51      123.51      2.53 o 
   5   8   0     2658.76     2624.57     47.54 o 
   6   8   0       37.77       35.23      2.64 o 
   7   8   0       19.59       18.97      2.38 o 
   1   9   0       48.77       38.27      1.81 o 
   2   9   0       45.53       59.99      1.57 o 
   3   9   0       48.02       51.69      2.11 o 
   4   9   0       65.20       59.44      2.24 o 
   5   9   0      335.65      371.26     22.85 o 
   6   9   0        0.06        3.40      1.88 o 
   7   9   0        0.79        4.99      2.62 o 
   0  10   0      398.67      400.71      8.14 o 
   1  10   0      225.86      217.14      5.28 o 
   2  10   0      919.87      954.20     11.71 o 
   3  10   0        8.02        9.00      1.01 o 
   4  10   0        1.33        2.68      1.54 o 
   5  10   0       41.03       31.23      1.72 o 
   6  10   0        4.76        4.89      1.17 o 
   7  10   0       15.97       21.18      2.56 o 
   1  11   0      129.83      105.11      2.69 o 
   2  11   0      650.62      604.19     11.29 o 
   3  11   0       20.03       25.31      1.19 o 
   4  11   0        0.10        3.17      0.89 o 
   5  11   0      148.86      132.62      3.17 o 
   6  11   0      151.18      117.48      4.47 o 
   7  11   0       40.01       48.85      3.25 o 
   0  12   0     4279.70     4530.31    108.83 o 
   1  12   0       11.97        9.36      2.02 o 
   2  12   0     1295.69     1304.92     16.25 o 
   3  12   0      318.99      316.20      6.99 o 
   4  12   0       11.36        9.53      1.56 o 
   5  12   0      136.00      108.79     12.98 o 
   6  12   0       28.80       18.91      3.89 o 
   7  12   0       67.64       76.60      5.32 o 
   1  13   0       21.52       19.31      1.34 o 
   2  13   0      148.41      128.09     24.87 o 
   3  13   0       80.31       86.97      1.85 o 
   4  13   0       55.77       53.15      3.22 o 
   5  13   0        0.78        5.24      2.18 o 
   6  13   0        4.61        3.40      1.38 o 
   7  13   0        0.76        4.75      2.46 o 
   0  14   0      434.30      423.92     14.76 o 
   1  14   0      159.75      161.50      4.52 o 
   2  14   0       73.98       65.20      4.02 o 
   3  14   0      111.54      114.27      2.38 o 
   4  14   0       12.11       14.84      1.10 o 
   5  14   0       77.05       76.58      6.84 o 
   6  14   0       28.96       24.99      4.88 o 
   1  15   0       99.83       84.02      3.03 o 
   2  15   0      143.06      128.56      6.80 o 
   3  15   0       54.43       48.83      1.45 o 
   4  15   0        5.41        4.39      1.34 o 
   5  15   0        0.84        2.60      1.88 o 
   6  15   0        4.83        4.37      1.57 o 
   0  16   0        1.24        2.14      1.37 o 
   1  16   0        1.66        4.19      1.53 o 
   2  16   0      363.34      363.83     16.37 o 
   4  16   0       14.34       15.35      2.34 o 
   5  16   0      102.60      103.46     11.78 o 
   6  16   0        0.05        5.52      2.21 o 
   1  17   0        2.89        4.32      1.82 o 
   2  17   0        0.83        9.36      4.29 o 
   3  17   0      151.55      141.76      3.94 o 
   4  17   0       28.95       30.76      2.27 o 
   5  17   0        2.00        2.92      1.21 o 
   6  17   0        5.05        3.88      1.87 o 
   0  18   0      429.67      426.44     19.55 o 
   1  18   0       30.00       29.71      6.38 o 
   2  18   0      213.62      219.77      6.53 o 
   3  18   0      558.79      603.78     34.93 o 
   4  18   0        0.01        3.64      2.64 o 
   5  18   0        0.16        6.08      4.14 o 
   6  18   0        1.20        4.89      5.05 o 
   1  19   0      281.86      292.01      5.56 o 
   2  19   0      122.24      118.77      3.78 o 
   3  19   0     1357.88     1480.40     57.40 o 
   4  19   0        0.35        9.39      2.69 o 
   5  19   0      306.63      346.21      8.35 o 
   6  19   0        0.67        3.99      1.79 o 
   0  20   0      172.48      204.86      6.41 o 
   1  20   0        3.54        3.15      2.19 o 
   2  20   0       49.81       42.25      2.26 o 
   3  20   0      474.13      491.14     75.44 o 
   4  20   0       12.34       11.17      1.85 o 
   5  20   0       60.87       69.51      6.13 o 
   1  21   0        1.74        2.76      0.91 o 
   2  21   0        0.02        4.79      4.80 o 
   3  21   0        1.11        6.27      2.06 o 
   4  21   0        0.86        5.38      2.37 o 
   5  21   0        1.83        3.27      1.71 o 
   0  22   0       82.28       72.22      4.55 o 
   1  22   0        4.73        2.76      1.05 o 
   2  22   0      112.60      116.44      4.52 o 
   3  22   0       16.04        8.40      1.50 o 
   4  22   0        7.43        8.19      1.93 o 
   5  22   0       56.85       53.83      3.33 o 
   1  23   0       20.58       24.55      2.21 o 
   2  23   0      485.95      521.86     15.45 o 
   3  23   0      203.83      214.75      8.19 o 
   4  23   0        7.15        5.07      2.10 o 
   0  24   0        0.16        1.45      2.53 o 
   1  24   0        0.24       -0.07      1.60 o 
   2  24   0      348.49      358.86      7.53 o 
   3  24   0        9.10       21.53      2.61 o 
   4  24   0        1.23        4.80      2.54 o 
   1  25   0        4.26        4.77      1.33 o 
   2  25   0        0.13       12.44      6.02 o 
   3  25   0        9.44        8.98      3.26 o 
   4  25   0        6.04        6.19      2.11 o 
   0  26   0       89.08       96.60      5.59 o 
   1  26   0        8.37        7.98      1.49 o 
   2  26   0      291.35      299.84     20.35 o 
   3  26   0      112.47      133.09      5.46 o 
   1  27   0        3.47        3.06      1.53 o 
   2  27   0      426.59      464.33     12.20 o 
   3  27   0        5.88        5.71      2.27 o 
   0  28   0        0.82        3.28      3.64 o 
   1  28   0        7.89       10.98      1.97 o 
   2  28   0      108.47      111.06     16.51 o 
   1  29   0       17.84       20.75      3.11 o 
  -7   1   1      102.25       95.22      4.55 o 
  -6   1   1       24.31       20.93      2.70 o 
  -5   1   1       12.85       13.18      0.59 o 
  -4   1   1      467.44      491.44      8.37 o 
  -3   1   1        1.20        2.20      1.42 o 
  -2   1   1       37.91       35.15      2.30 o 
  -1   1   1     3779.77     3482.65     93.70 o 
   1   1   1       39.30       41.73      0.63 o 
   2   1   1       19.05       10.71      0.38 o 
   3   1   1      220.31      217.77      3.20 o 
   4   1   1       79.16       81.69      1.94 o 
   5   1   1      509.21      572.28      9.43 o 
   6   1   1        0.13        4.72      1.77 o 
   7   1   1       26.93       24.16      6.95 o 
  -7   2   1        0.23        5.04      1.56 o 
  -6   2   1       58.77       43.10      2.08 o 
  -5   2   1       31.87       18.45      1.03 o 
  -4   2   1       13.04        2.85      0.56 o 
  -3   2   1     3788.02     3728.15     50.96 o 
  -2   2   1     1286.43     1273.32     24.22 o 
   0   2   1      508.16      516.16      6.24 o 
   1   2   1       16.01       19.71      0.48 o 
   2   2   1      431.30      444.89      6.74 o 
   3   2   1       43.20       23.71      0.77 o 
   4   2   1       49.12       59.00      2.79 o 
   5   2   1     2445.42     2302.66     27.50 o 
   6   2   1        7.26       10.75      1.05 o 
   7   2   1       88.49      115.17      4.22 o 
  -7   3   1      100.44      101.54      5.37 o 
  -6   3   1       14.79       13.47      1.27 o 
  -5   3   1        7.96       10.20      1.48 o 
  -4   3   1      347.94      335.83      5.94 o 
  -3   3   1        4.86        8.28      2.75 o 
  -2   3   1      155.47      133.41      2.42 o 
  -1   3   1     3307.51     3093.50     68.69 o 
   0   3   1      591.61      619.57      5.51 o 
   1   3   1      515.73      485.06      4.32 o 
   2   3   1       71.15       82.08      1.51 o 
   3   3   1      342.52      291.45      4.23 o 
   4   3   1      123.54      115.50      2.63 o 
   5   3   1      502.31      564.78     10.24 o 
   6   3   1        0.00        4.17      1.24 o 
   7   3   1       57.40       57.46      4.53 o 
  -7   4   1        5.89        6.64      1.69 o 
  -6   4   1       20.53       14.34      1.38 o 
  -5   4   1       54.48       55.47      2.90 o 
  -4   4   1        0.65        1.58      0.68 o 
  -3   4   1        2.61        1.13      0.59 o 
  -2   4   1      391.62      401.41      8.63 o 
  -1   4   1     1138.41     1135.62     14.68 o 
   0   4   1      172.85      161.24      1.93 o 
   1   4   1      274.80      267.41      2.27 o 
   2   4   1      796.94      847.36     13.81 o 
   3   4   1      232.22      251.91      3.00 o 
   4   4   1       13.72       14.69      1.06 o 
   5   4   1       24.24       20.08      1.74 o 
   6   4   1       59.45       62.00      2.46 o 
   7   4   1        7.52        3.74      1.22 o 
  -7   5   1        0.06        3.22      1.42 o 
  -6   5   1        0.59       14.41      2.82 o 
  -5   5   1        1.26        3.87      1.74 o 
  -4   5   1      136.53      144.01      3.42 o 
  -3   5   1      118.16      100.00      2.08 o 
  -2   5   1      197.07      220.15      3.75 o 
  -1   5   1      582.18      604.45      7.45 o 
   1   5   1        4.35        7.30      0.45 o 
   2   5   1     3367.16     3507.28     59.08 o 
   3   5   1      270.17      310.39      4.62 o 
   4   5   1        3.75        3.23      0.61 o 
   5   5   1       18.50       17.21      1.49 o 
   6   5   1        3.26        3.23      0.85 o 
   7   5   1       38.66       36.79      2.66 o 
  -7   6   1        9.18       17.49      2.56 o 
  -6   6   1     1582.15     1434.47     24.04 o 
  -5   6   1      218.42      217.36      5.88 o 
  -4   6   1       13.54       16.45      2.16 o 
  -3   6   1      194.99      228.32      2.84 o 
  -2   6   1        5.76        9.50      0.71 o 
  -1   6   1     1367.36     1284.73     18.91 o 
   1   6   1     1391.89     1435.20     16.61 o 
   2   6   1       37.48       77.96      2.86 o 
   3   6   1        6.82        3.17      0.96 o 
   4   6   1        4.16        4.24      1.29 o 
   5   6   1       47.38       56.91      2.49 o 
   6   6   1       37.96       32.20      1.80 o 
   7   6   1        4.11        8.19      1.73 o 
  -7   7   1        3.86        2.93      1.35 o 
  -6   7   1      252.33      316.49     40.44 o 
  -5   7   1        0.76        3.48      1.59 o 
  -4   7   1       95.65       90.33      2.68 o 
  -3   7   1       95.17      106.04      2.59 o 
  -2   7   1      859.08      819.75     28.66 o 
  -1   7   1       17.28       26.71      0.64 o 
   1   7   1      624.44      591.63      5.58 o 
   2   7   1     2967.84     3140.08     36.65 o 
   3   7   1      645.44      680.31      7.79 o 
   4   7   1      149.41      160.00      3.39 o 
   5   7   1      305.24      274.69      8.67 o 
   6   7   1       30.04       26.81      1.78 o 
   7   7   1       16.10       21.51      2.13 o 
  -7   8   1       24.25       21.90      2.48 o 
  -6   8   1       22.31       20.33      2.36 o 
  -5   8   1       75.30       67.21      5.57 o 
  -4   8   1        3.51        2.96      0.39 o 
  -3   8   1       16.61       18.78      1.00 o 
  -2   8   1      258.36      252.68      7.18 o 
  -1   8   1      689.66      645.55     14.43 o 
   0   8   1       27.35       29.64      3.14 o 
   1   8   1       22.68       26.97      0.76 o 
   2   8   1       53.58       46.36      1.08 o 
   3   8   1      329.50      355.77     13.61 o 
   4   8   1       36.91       37.04      3.20 o 
   5   8   1       43.60       38.92      1.82 o 
   6   8   1       56.36       50.21      2.32 o 
   7   8   1        3.99        5.36      1.71 o 
  -7   9   1        5.99        4.02      1.97 o 
  -6   9   1       40.49       27.86      2.30 o 
  -5   9   1       83.70       85.72      3.28 o 
  -4   9   1       11.34       11.55      1.03 o 
  -3   9   1      310.98      293.29      6.30 o 
  -2   9   1      471.97      496.09     15.17 o 
  -1   9   1        1.84        1.30      0.29 o 
   0   9   1       65.86       83.50      1.48 o 
   1   9   1       79.08      100.60      3.27 o 
   2   9   1     1193.20     1168.29     19.62 o 
   3   9   1       13.60       16.39      0.92 o 
   4   9   1      463.69      441.44      7.16 o 
   5   9   1      379.99      345.76      6.26 o 
   6   9   1        5.88        3.61      1.99 o 
   7   9   1       10.55       13.17      1.51 o 
  -7  10   1        0.05        2.52      2.33 o 
  -6  10   1        1.37        3.79      2.61 o 
  -5  10   1      211.90      208.19      7.25 o 
  -4  10   1       90.06       83.42      1.72 o 
  -3  10   1        0.50        8.02      1.27 o 
  -2  10   1       58.85       44.23      1.93 o 
  -1  10   1      685.96      626.78     40.81 o 
   0  10   1      212.18      212.12      2.72 o 
   1  10   1       91.20       78.77      3.72 o 
   2  10   1     1149.21     1194.02     15.77 o 
   3  10   1      216.00      222.93      3.55 o 
   4  10   1      292.57      316.91      5.07 o 
   5  10   1      294.26      249.58      6.35 o 
   6  10   1       10.24        8.99      1.34 o 
   7  10   1       35.46       53.65      3.88 o 
  -7  11   1        0.22        3.15      2.47 o 
  -6  11   1      215.17      218.90     16.80 o 
  -5  11   1        2.44        3.63      2.58 o 
  -4  11   1       44.56       43.07      1.47 o 
  -3  11   1      988.88      981.64     45.41 o 
  -2  11   1      846.95      818.87     19.10 o 
  -1  11   1       32.79       29.13      1.40 o 
   0  11   1       97.35       68.75      2.21 o 
   1  11   1      510.65      512.09     17.01 o 
   2  11   1      133.49      156.04      3.16 o 
   3  11   1      410.75      418.03      6.32 o 
   4  11   1        6.48        4.25      0.67 o 
   5  11   1        0.47        4.42      1.32 o 
   6  11   1        3.10        3.45      1.11 o 
  -7  12   1        5.72        5.69      1.46 o 
  -6  12   1        0.02        3.19      1.59 o 
  -5  12   1        0.00       13.14      5.44 o 
  -4  12   1        1.60        2.87      0.54 o 
  -3  12   1      348.32      357.41     13.83 o 
  -2  12   1        8.64        4.63      2.20 o 
  -1  12   1      715.18      752.86     26.84 o 
   0  12   1      317.47      339.59      6.84 o 
   1  12   1       81.34       67.22      2.71 o 
   2  12   1      107.55      107.56      1.95 o 
   3  12   1       26.20       32.03      1.26 o 
   4  12   1       87.02       90.99      2.23 o 
   5  12   1       23.98       24.17      1.48 o 
   6  12   1        5.15        7.49      1.26 o 
  -7  13   1        3.78        3.97      2.41 o 
  -6  13   1        0.17        7.07      4.11 o 
  -5  13   1      806.35      884.06     16.77 o 
  -4  13   1       93.56       95.96      2.81 o 
  -3  13   1     2198.26     2255.52     67.84 o 
  -2  13   1      269.97      268.83      5.09 o 
  -1  13   1     1499.25     1623.30     52.66 o 
   0  13   1      171.34      230.85     11.32 o 
   1  13   1      156.73      161.56      3.92 o 
   2  13   1        0.08        1.23      0.58 o 
   3  13   1       37.34       40.47      1.31 o 
   4  13   1       22.27       18.54      1.15 o 
   5  13   1        2.10        3.84      1.36 o 
   6  13   1       49.86       44.26      5.38 o 
  -7  14   1        0.62        5.29      2.69 o 
  -6  14   1       59.66       47.59      4.23 o 
  -5  14   1      424.94      479.29      9.01 o 
  -4  14   1        4.53        4.81      2.12 o 
  -3  14   1        0.07       13.04      4.87 o 
  -2  14   1       80.17       75.14      6.30 o 
  -1  14   1      188.90      199.39      5.27 o 
   0  14   1       32.15       17.56      0.81 o 
   1  14   1       45.56       43.48      1.31 o 
   2  14   1      333.99      323.48     19.18 o 
   3  14   1       67.66       66.29      3.15 o 
   4  14   1        3.80        2.39      0.65 o 
   5  14   1      171.88      151.88     10.59 o 
   6  14   1        6.74        4.44      2.76 o 
  -6  15   1       22.30       18.61      2.56 o 
  -5  15   1      165.99      156.16      5.28 o 
  -4  15   1       69.10       66.97      3.13 o 
  -3  15   1       47.14       40.28      2.34 o 
  -2  15   1      238.46      241.50      5.47 o 
  -1  15   1        9.54       12.69      3.67 o 
   0  15   1      392.62      387.90     19.82 o 
   1  15   1      216.77      221.63      3.92 o 
   2  15   1       79.78       70.37      3.98 o 
   3  15   1       92.69       91.60      2.47 o 
   4  15   1       14.45       11.42      1.57 o 
   5  15   1       29.14       38.25      2.76 o 
   6  15   1       21.16       17.14      2.31 o 
  -6  16   1       24.71       24.10      2.41 o 
  -5  16   1       26.24       30.18      5.41 o 
  -4  16   1       52.97       51.20      2.88 o 
  -3  16   1      123.37      116.47      4.54 o 
  -2  16   1       22.35       21.01      2.41 o 
  -1  16   1       28.59       26.14      2.87 o 
   0  16   1      452.62      410.98     18.69 o 
   1  16   1      106.79       95.42      2.56 o 
   2  16   1        0.03        7.82      2.21 o 
   3  16   1      119.01      102.10      5.36 o 
   4  16   1       40.69       40.29      2.12 o 
   5  16   1        3.39        2.96      1.94 o 
   6  16   1        0.55        3.10      1.66 o 
  -6  17   1       35.00       66.23      4.05 o 
  -5  17   1       36.19       35.45      5.22 o 
  -4  17   1      165.94      161.27      4.61 o 
  -3  17   1      210.29      215.71      5.64 o 
  -2  17   1      155.08      164.88      4.98 o 
  -1  17   1       67.22       83.27      4.21 o 
   0  17   1      387.81      389.27     12.82 o 
   1  17   1        4.64        4.38      0.79 o 
   2  17   1      920.64      953.96     28.37 o 
   3  17   1        0.25        5.89      3.30 o 
   4  17   1       56.21       65.93      3.73 o 
   5  17   1       18.09       15.58      2.18 o 
   6  17   1        7.35        3.73      1.28 o 
  -6  18   1        2.97        5.82      1.96 o 
  -5  18   1        5.98       12.41      2.33 o 
  -4  18   1       84.46       87.55      9.56 o 
  -3  18   1       78.02       69.43      3.19 o 
  -2  18   1       53.92       36.84      2.53 o 
  -1  18   1        0.76        3.23      1.62 o 
   0  18   1      705.30      715.15     19.52 o 
   1  18   1        4.12        5.06      0.86 o 
   2  18   1       95.39       76.66      8.28 o 
   3  18   1        0.34        9.81      2.61 o 
   4  18   1       15.35       20.43      1.63 o 
   5  18   1       75.56       64.71      3.77 o 
  -6  19   1        0.01        6.27      2.80 o 
  -5  19   1        9.82        7.69      2.75 o 
  -4  19   1       81.51       91.59      3.92 o 
  -3  19   1       73.13       62.90      2.91 o 
  -2  19   1       53.76       64.64      3.04 o 
  -1  19   1       25.51       22.38      1.77 o 
   0  19   1        3.60        1.64      0.75 o 
   1  19   1        1.36        3.05      1.12 o 
   2  19   1       21.76       21.90      1.82 o 
   3  19   1       48.91       39.87      5.84 o 
   4  19   1       10.85        9.80      1.32 o 
   5  19   1       25.87       27.02      2.79 o 
  -5  20   1       21.57       23.25      7.44 o 
  -4  20   1       93.60      105.26      5.08 o 
  -3  20   1       22.47       16.97      1.97 o 
  -2  20   1        3.95        7.30      1.75 o 
  -1  20   1        0.93        2.31      0.94 o 
   0  20   1        1.56        2.38      0.62 o 
   1  20   1       64.19       69.36      2.44 o 
   2  20   1      250.51      211.71     19.56 o 
   3  20   1      101.78      104.06      4.37 o 
   4  20   1      160.69      159.54      4.21 o 
   5  20   1        9.73        7.86      1.83 o 
  -5  21   1        0.66        6.38      2.49 o 
  -4  21   1      452.23      476.47     13.69 o 
  -3  21   1        0.01        4.47      4.46 o 
  -2  21   1       21.92       26.26      5.50 o 
  -1  21   1       36.79       38.44      2.51 o 
   0  21   1      120.23      115.86      5.61 o 
   1  21   1        4.09        3.84      0.79 o 
   2  21   1      215.23      198.83      4.87 o 
   3  21   1       89.95       86.94      3.54 o 
   4  21   1       98.89       98.09      3.39 o 
   5  21   1        4.68        5.69      2.64 o 
  -5  22   1       75.81       90.44      5.52 o 
  -4  22   1       44.35       44.58      7.60 o 
  -3  22   1      123.77      116.45      6.89 o 
  -2  22   1        0.19        1.57      2.15 o 
  -1  22   1        1.06        0.54      1.79 o 
   0  22   1        0.10        6.60      1.61 o 
   1  22   1       12.74       19.96      2.17 o 
   2  22   1      413.43      419.41     11.66 o 
   3  22   1      156.61      175.11      5.97 o 
   4  22   1       89.33       85.31      9.40 o 
   5  22   1       19.17       15.35      4.49 o 
  -5  23   1        9.04        6.88      1.76 o 
  -4  23   1       51.72       55.25      3.90 o 
  -3  23   1       67.12       75.67      5.48 o 
  -2  23   1        1.39        5.62      2.08 o 
  -1  23   1        3.60        4.20      1.28 o 
   0  23   1       27.58       26.30      2.21 o 
   1  23   1        0.00        4.05      1.98 o 
   2  23   1       13.12       14.53      2.30 o 
   3  23   1        1.90        5.96      2.53 o 
   4  23   1        5.43        5.00      1.24 o 
  -4  24   1        0.66        7.22      2.62 o 
  -3  24   1       36.60       31.72      2.56 o 
  -2  24   1       21.53       26.74      2.57 o 
  -1  24   1       80.73       87.94      4.11 o 
   0  24   1        9.50        5.63      2.40 o 
   1  24   1       78.92       89.01      3.69 o 
   2  24   1        1.00       17.94      5.32 o 
   3  24   1      159.85      196.38     12.48 o 
   4  24   1        7.50        9.95      6.91 o 
  -4  25   1        4.25        6.45      1.97 o 
  -3  25   1      216.39      227.24      7.12 o 
  -2  25   1        5.55        3.02      1.86 o 
  -1  25   1       26.29       30.03      2.48 o 
   0  25   1      222.03      236.93      5.60 o 
   1  25   1      174.83      165.12     15.63 o 
   2  25   1      547.17      619.41     11.70 o 
   3  25   1      475.00      556.08     13.02 o 
   4  25   1        6.43        6.57      1.81 o 
  -4  26   1        0.54        4.90      2.65 o 
  -3  26   1       24.63       20.36      2.30 o 
  -2  26   1       13.14       13.14      3.18 o 
  -1  26   1       82.55       94.43      4.59 o 
   0  26   1       10.49       13.13      6.43 o 
   1  26   1       54.10       45.15      3.27 o 
   2  26   1       62.08       82.52     10.27 o 
   3  26   1      134.97      143.43      5.05 o 
  -3  27   1        2.54        6.99      2.77 o 
  -2  27   1        4.51        4.05      2.20 o 
  -1  27   1        2.89       10.30      2.63 o 
   0  27   1        1.58        3.39      1.55 o 
   1  27   1       13.71       10.19      1.67 o 
   2  27   1        0.02        1.69      2.54 o 
   3  27   1        7.44        6.32      2.16 o 
  -2  28   1       66.19       67.56      3.76 o 
  -1  28   1        0.02        7.33      2.59 o 
   0  28   1        3.10        3.40      1.89 o 
   1  28   1       66.23       57.74      3.42 o 
   2  28   1        6.84        8.40      2.05 o 
  -2  29   1      164.77      160.98     11.94 o 
  -1  29   1       46.87       40.67      3.05 o 
   0  29   1       30.62       30.85      3.03 o 
   1  29   1      114.79      107.54      4.69 o 
  -8   0   2        2.01        8.47      3.72 o 
  -7   0   2       44.97       37.53      3.82 o 
  -6   0   2      724.63      609.90     21.55 o 
  -5   0   2        3.49        5.82      0.81 o 
  -4   0   2     1956.44     1965.37     89.85 o 
  -3   0   2     2336.32     2512.77     68.29 o 
  -2   0   2      268.14      282.60      9.30 o 
  -1   0   2      288.68      299.95      4.47 o 
   0   0   2        0.40        1.79      0.49 o 
   1   0   2     2812.25     2874.92     45.81 o 
   2   0   2      742.15      872.15     10.71 o 
   3   0   2       58.25       67.29      1.71 o 
   4   0   2     1063.79      917.72     26.94 o 
   5   0   2      603.42      629.14     17.50 o 
   6   0   2        6.87        3.48      0.91 o 
   7   0   2      101.51      135.44      8.86 o 
  -8   1   2        0.00        2.67      2.08 o 
  -7   1   2        9.68       11.01      1.98 o 
  -6   1   2      129.82      134.98     24.18 o 
  -5   1   2        0.44        0.61      0.77 o 
  -4   1   2        2.23        2.22      1.14 o 
  -3   1   2      114.34      136.15      3.54 o 
  -2   1   2      496.84      469.22      8.76 o 
  -1   1   2     1856.45     1808.55     13.73 o 
   0   1   2      111.03      114.37      0.92 o 
   1   1   2      142.33      129.86      2.21 o 
   2   1   2      467.07      448.04      4.08 o 
   3   1   2        4.50        6.40      0.70 o 
   4   1   2       65.97       71.70      3.44 o 
   5   1   2      109.71      109.04      3.93 o 
   6   1   2       23.85       21.81      1.30 o 
   7   1   2       40.71       58.92      5.92 o 
  -8   2   2        2.97        3.31      2.03 o 
  -7   2   2       69.95       63.82      7.98 o 
  -6   2   2        1.38        4.49      1.75 o 
  -5   2   2       27.13       21.69      1.18 o 
  -4   2   2       33.55       34.04      2.06 o 
  -3   2   2      134.47      111.99      3.63 o 
  -2   2   2      373.72      385.85     11.18 o 
  -1   2   2      271.74      268.12      3.05 o 
   0   2   2      286.20      259.52      3.31 o 
   1   2   2      517.65      532.29      6.11 o 
   2   2   2       54.09       46.91      1.74 o 
   3   2   2        5.05        9.10      0.53 o 
   4   2   2      341.77      375.28      9.01 o 
   5   2   2       16.34       13.55      1.41 o 
   6   2   2        7.44        6.88      1.13 o 
   7   2   2       10.00        7.03      2.93 o 
  -8   3   2        1.13        4.36      1.52 o 
  -7   3   2        5.11        5.55      1.41 o 
  -6   3   2       53.01       45.54      3.97 o 
  -5   3   2       86.06       88.03      3.74 o 
  -4   3   2      961.38      981.29     15.81 o 
  -3   3   2      282.90      318.18      6.72 o 
  -2   3   2       62.87       65.02      2.16 o 
   0   3   2        0.25        0.95      0.28 o 
   1   3   2        5.35        9.64      0.71 o 
   2   3   2      762.41      755.33      9.30 o 
   3   3   2       19.07       21.08      0.72 o 
   4   3   2     2480.88     2410.59     28.23 o 
   5   3   2      455.64      425.02      7.42 o 
   6   3   2       54.13       60.86      2.19 o 
   7   3   2       50.43       46.47      4.79 o 
  -8   4   2       46.21       31.87      9.71 o 
  -7   4   2        5.56        5.40      1.72 o 
  -6   4   2       79.03       65.24      3.22 o 
  -5   4   2        0.04        4.07      1.66 o 
  -4   4   2        6.93        9.11      1.23 o 
  -3   4   2      755.98      646.67     10.32 o 
  -2   4   2     1163.87     1132.95     20.05 o 
   0   4   2     2113.93     2251.85     38.40 o 
   1   4   2     2018.28     1977.68     17.47 o 
   2   4   2      349.48      370.59      3.97 o 
   3   4   2      320.68      324.15      4.71 o 
   4   4   2     1688.55     1624.13     26.30 o 
   5   4   2       93.02       84.51      2.17 o 
   6   4   2       19.36       21.06      1.29 o 
   7   4   2       89.14      128.80      7.60 o 
  -7   5   2        2.15        5.19      1.79 o 
  -6   5   2       74.38       78.27      4.09 o 
  -5   5   2      108.32      109.30      3.75 o 
  -4   5   2      101.87      111.57      3.80 o 
  -3   5   2        8.03       11.71      1.22 o 
  -2   5   2      571.17      534.62     11.10 o 
   0   5   2      543.94      529.32      5.33 o 
   1   5   2       75.07       90.17      2.16 o 
   2   5   2      123.42      135.98      1.71 o 
   3   5   2        1.56        1.56      0.58 o 
   4   5   2      235.71      259.90      7.30 o 
   5   5   2       23.78       17.77      1.05 o 
   6   5   2       31.55       32.97      1.72 o 
   7   5   2       40.15       45.91      4.72 o 
  -7   6   2       33.73       31.97      5.79 o 
  -6   6   2       26.25       25.92      3.82 o 
  -5   6   2       14.36       15.80      1.54 o 
  -4   6   2       91.85       91.11      3.10 o 
  -3   6   2        3.57        3.85      2.21 o 
  -2   6   2       62.50       66.26      1.96 o 
  -1   6   2        5.85        3.96      0.45 o 
   0   6   2      122.33      126.47      2.04 o 
   1   6   2      348.47      376.16      2.94 o 
   2   6   2        2.26        3.19      0.32 o 
   3   6   2       66.27       73.79      2.46 o 
   4   6   2       55.69       71.69      5.82 o 
   5   6   2       34.39       27.44      1.42 o 
   6   6   2        4.97        4.38      0.95 o 
   7   6   2       24.40       24.66      3.72 o 
  -7   7   2        1.93        3.01      1.98 o 
  -6   7   2      144.32      116.50      4.27 o 
  -5   7   2       50.68       49.55      2.59 o 
  -4   7   2      126.55      128.74      3.92 o 
  -3   7   2        4.91       13.60      1.36 o 
  -2   7   2        3.90        5.03      0.74 o 
  -1   7   2      907.80      912.24      8.43 o 
   0   7   2      745.32      644.28      9.27 o 
   1   7   2      923.57      935.75      7.99 o 
   2   7   2        0.71        2.23      0.74 o 
   3   7   2       62.01       56.67      2.52 o 
   4   7   2        9.43        6.74      0.84 o 
   5   7   2        4.49        4.03      1.14 o 
   6   7   2        0.54        3.55      1.38 o 
  -7   8   2       12.58        5.49      1.57 o 
  -6   8   2       10.30       10.65      2.62 o 
  -5   8   2       30.15       32.79      3.09 o 
  -4   8   2      140.20      114.69      7.72 o 
  -3   8   2       14.79       14.45      1.36 o 
  -2   8   2        7.05        5.84      1.79 o 
  -1   8   2     2550.48     2663.23     32.32 o 
   0   8   2      143.90      151.01      4.90 o 
   1   8   2     2206.88     2222.01     22.06 o 
   2   8   2     2249.02     2336.60     32.96 o 
   3   8   2      181.97      166.77      3.19 o 
   4   8   2       80.41       66.90      2.03 o 
   5   8   2        7.23        9.86      0.97 o 
   6   8   2      118.45      114.44      3.41 o 
  -7   9   2        9.32        6.69      1.63 o 
  -6   9   2      375.39      356.61     22.97 o 
  -5   9   2        9.00        3.28      1.65 o 
  -4   9   2        0.08        1.68      0.67 o 
  -3   9   2        0.00        2.13      2.03 o 
  -2   9   2       83.54       90.39      2.72 o 
  -1   9   2      185.74      180.49      3.64 o 
   0   9   2        1.47        4.75      0.66 o 
   1   9   2        0.07        6.73      0.96 o 
   2   9   2      320.01      317.61      6.67 o 
   3   9   2        8.12       11.85      1.03 o 
   4   9   2      109.74       98.15      2.64 o 
   5   9   2        0.09        2.18      1.08 o 
   6   9   2        0.45        5.50      1.59 o 
  -7  10   2        5.74        6.67      2.16 o 
  -6  10   2       27.69       38.10      5.46 o 
  -5  10   2        1.94        3.24      1.83 o 
  -4  10   2       14.78        9.19      0.66 o 
  -3  10   2        0.81        2.14      0.86 o 
  -2  10   2      153.97      155.98      5.34 o 
  -1  10   2      690.15      702.88      6.64 o 
   0  10   2      318.23      315.60      6.40 o 
   1  10   2       34.77       26.91      1.04 o 
   2  10   2        6.50        7.07      0.52 o 
   3  10   2      379.22      384.47      5.70 o 
   4  10   2        0.37        3.07      1.17 o 
   5  10   2        3.05        2.95      0.99 o 
   6  10   2       60.42       54.73      3.21 o 
  -7  11   2        8.36        7.10      1.79 o 
  -6  11   2      573.75      681.90     14.78 o 
  -5  11   2       64.44       72.69      3.51 o 
  -4  11   2      805.41      800.28      8.83 o 
  -3  11   2      226.29      233.76      4.59 o 
  -2  11   2       28.76       24.30      1.57 o 
  -1  11   2      123.43      134.52      2.07 o 
   0  11   2       40.41       58.16      3.38 o 
   1  11   2        0.39        3.30      0.59 o 
   2  11   2      179.60      179.64      5.00 o 
   3  11   2        8.68        8.25      1.53 o 
   4  11   2        3.77        6.76      0.84 o 
   5  11   2       12.86       14.55      1.17 o 
   6  11   2        0.11        2.41      1.37 o 
  -7  12   2       32.25       19.34      4.95 o 
  -6  12   2     1219.28     1278.20     29.52 o 
  -5  12   2       92.58      101.81      6.47 o 
  -4  12   2       76.13       74.02      8.84 o 
  -3  12   2      199.70      184.49      4.20 o 
  -2  12   2       24.58       18.46      1.19 o 
  -1  12   2       50.04       40.20      2.01 o 
   0  12   2      520.50      580.13      7.92 o 
   1  12   2      467.97      527.12      9.97 o 
   2  12   2      179.77      209.91      3.93 o 
   3  12   2      209.25      218.22      3.23 o 
   4  12   2      146.16      138.30      5.05 o 
   5  12   2        9.64       10.89      1.58 o 
   6  12   2       49.71       38.86      2.66 o 
  -7  13   2        0.66        3.56      2.68 o 
  -5  13   2       77.41       78.55     10.49 o 
  -4  13   2        0.28        3.65      1.89 o 
  -3  13   2       94.77       89.84      4.60 o 
  -2  13   2       32.59       27.47      1.37 o 
  -1  13   2        1.06        1.71      1.14 o 
   0  13   2        9.98        4.07      0.98 o 
   1  13   2        0.45        2.50      0.78 o 
   2  13   2      390.23      415.61      6.22 o 
   3  13   2       19.08       16.47      1.48 o 
   4  13   2        3.36        3.57      0.75 o 
   5  13   2        6.83        5.23      1.60 o 
   6  13   2        4.06        7.99      2.00 o 
  -7  14   2        5.13        5.80      3.33 o 
  -6  14   2       46.57       77.66     24.32 o 
  -5  14   2        0.01       10.43      2.94 o 
  -4  14   2      828.03      943.55     30.36 o 
  -3  14   2      409.61      423.29     13.28 o 
  -2  14   2      129.08      150.92      2.74 o 
  -1  14   2      266.41      270.84      8.57 o 
   0  14   2       82.19       94.38      1.79 o 
   1  14   2      101.92      102.18      2.03 o 
   2  14   2        2.31        2.49      0.86 o 
   3  14   2       83.91       84.24      3.09 o 
   4  14   2      104.15      100.71      4.01 o 
   5  14   2        0.00        3.09      1.64 o 
   6  14   2      103.67      137.41      6.68 o 
  -7  15   2       15.32        7.06      1.78 o 
  -6  15   2       46.01       43.56      3.20 o 
  -5  15   2        7.79        7.48      2.62 o 
  -4  15   2     1133.78     1257.92     72.52 o 
  -3  15   2        4.81        6.16      1.02 o 
  -2  15   2        3.19        5.12      0.46 o 
  -1  15   2      645.86      702.25     13.97 o 
   0  15   2       40.18       37.24      1.04 o 
   1  15   2       11.08       13.04      1.40 o 
   2  15   2      196.72      192.09      3.67 o 
   3  15   2        7.07        3.45      0.55 o 
   4  15   2      568.05      557.79     17.44 o 
   5  15   2      143.05      116.93      3.63 o 
   6  15   2       12.68       15.81      3.35 o 
  -6  16   2        2.63        3.60      1.70 o 
  -5  16   2        0.73        8.80      3.28 o 
  -4  16   2     1051.62     1180.01     39.88 o 
  -3  16   2      616.82      578.84     38.96 o 
  -2  16   2       95.66       94.53      4.20 o 
  -1  16   2      148.29      149.69      4.45 o 
   0  16   2      269.16      286.98      3.87 o 
   1  16   2       16.12       13.36      0.77 o 
   2  16   2        4.92        4.51      0.81 o 
   3  16   2        2.98        2.82      0.58 o 
   4  16   2       30.06       27.54      3.88 o 
   5  16   2       84.20       77.35      3.65 o 
  -6  17   2       25.56       14.83      2.09 o 
  -5  17   2        0.09        5.05      5.08 o 
  -4  17   2        2.93       11.61      2.64 o 
  -3  17   2      406.80      406.42     37.16 o 
  -2  17   2       66.51       60.41      2.86 o 
  -1  17   2      134.30      142.01      8.19 o 
   0  17   2        1.41        3.18      1.14 o 
   1  17   2       69.46       68.74      2.77 o 
   2  17   2       19.27       16.32      1.35 o 
   3  17   2        2.18        5.17      1.43 o 
   4  17   2        8.24        4.91      1.05 o 
   5  17   2       14.42        7.21      1.71 o 
  -6  18   2       74.89       81.54      6.12 o 
  -5  18   2        0.01        4.84      2.34 o 
  -4  18   2        2.72        4.43      1.85 o 
  -3  18   2        1.24        8.92      2.56 o 
  -2  18   2       62.41       69.63      5.63 o 
  -1  18   2       70.55       79.01      3.11 o 
   0  18   2        0.60        2.30      0.68 o 
   1  18   2       42.74       34.37      3.21 o 
   2  18   2       66.15       74.81      3.21 o 
   3  18   2       25.84       26.20      2.06 o 
   4  18   2       66.63       67.65      3.92 o 
   5  18   2       26.17       24.73      2.42 o 
  -6  19   2       48.36       59.86      4.32 o 
  -5  19   2       16.07       10.21      1.98 o 
  -4  19   2      194.42      181.68      5.99 o 
  -3  19   2      130.43      135.79      7.70 o 
  -2  19   2        6.05        8.48      2.31 o 
  -1  19   2       20.02       17.74      1.72 o 
   0  19   2      148.53      130.94      3.02 o 
   1  19   2      935.37      937.11     32.25 o 
   2  19   2       69.72       59.22      6.63 o 
   3  19   2        2.20        5.30      1.66 o 
   4  19   2       17.02       17.18      1.48 o 
   5  19   2        6.06        3.06      1.29 o 
  -6  20   2       61.19       65.11      8.21 o 
  -4  20   2        1.43        6.39      2.52 o 
  -3  20   2      128.50      126.00      4.25 o 
  -2  20   2       71.79       76.59      6.66 o 
  -1  20   2       18.16       19.89      1.81 o 
   0  20   2       78.79       76.33      3.97 o 
   1  20   2      434.53      408.09     15.50 o 
   2  20   2     1117.28     1283.30     24.23 o 
   3  20   2        0.55        3.03      1.81 o 
   4  20   2        3.39        3.51      0.99 o 
   5  20   2       16.33       13.04      1.99 o 
  -5  21   2        0.76        4.29      2.57 o 
  -4  21   2        0.00       -0.06      2.02 o 
  -3  21   2        1.20        6.18      2.08 o 
  -2  21   2        2.68        5.43      2.81 o 
  -1  21   2        3.27        4.46      1.29 o 
   0  21   2        1.44        5.04      2.12 o 
   1  21   2       30.50       20.75      2.66 o 
   2  21   2       99.74       84.32      2.30 o 
   3  21   2        1.57        2.59      0.78 o 
   4  21   2        0.87        2.76      1.24 o 
  -5  22   2        4.33        6.93      2.50 o 
  -4  22   2       68.29       83.40      9.72 o 
  -3  22   2        7.96        9.10      1.86 o 
  -2  22   2       13.23       15.01      2.01 o 
  -1  22   2       63.84       79.89      6.68 o 
   0  22   2       28.95       26.05      6.08 o 
   1  22   2     1047.77     1086.97     41.31 o 
   2  22   2      454.01      492.37     19.50 o 
   3  22   2        2.49        5.27      1.43 o 
   4  22   2       72.10       77.82      3.32 o 
  -5  23   2        0.05        8.18      2.63 o 
  -4  23   2       87.63      101.98      4.65 o 
  -3  23   2        0.05        6.40      2.51 o 
  -2  23   2        0.24        2.93      3.17 o 
  -1  23   2       24.36       18.65      3.89 o 
   0  23   2      191.44      191.95      5.08 o 
   1  23   2      230.05      174.78     16.42 o 
   2  23   2      295.91      292.33      7.59 o 
   3  23   2       32.60       28.09      2.26 o 
   4  23   2        1.06        3.37      1.19 o 
  -4  24   2       20.16       27.48      2.88 o 
  -3  24   2        5.17        5.50      2.02 o 
  -2  24   2        4.63        2.41      1.14 o 
  -1  24   2        2.33        3.68      2.12 o 
   0  24   2       34.86       33.22      2.38 o 
   1  24   2      231.22      197.19      7.06 o 
   2  24   2      210.98      235.50      6.62 o 
   3  24   2        3.04        4.73      1.58 o 
  -4  25   2       42.34       46.42      6.66 o 
  -3  25   2        0.12        4.61      2.41 o 
  -2  25   2       33.57       29.05      5.20 o 
  -1  25   2        2.89        2.12      1.36 o 
   0  25   2        6.07        4.88      1.41 o 
   1  25   2        0.72        5.38      2.57 o 
   2  25   2       72.59       81.62      7.74 o 
   3  25   2        1.01        3.73      2.33 o 
  -4  26   2       20.05       24.06      2.96 o 
  -3  26   2       18.93       17.27      6.77 o 
  -2  26   2      128.81      130.74      7.52 o 
  -1  26   2      106.03      105.84      4.84 o 
   0  26   2        0.34        2.99      2.27 o 
   1  26   2       11.69       14.12      2.05 o 
   2  26   2        0.02        5.67      2.01 o 
   3  26   2        0.15        2.92      4.02 o 
  -3  27   2      201.39      210.88      6.55 o 
  -2  27   2      104.30       98.18      4.14 o 
  -1  27   2       64.30       51.63      3.58 o 
   0  27   2        1.26        5.83      2.07 o 
   1  27   2        9.76        5.90      1.79 o 
   2  27   2       11.65        7.82      1.92 o 
  -2  28   2       42.34       37.24      3.09 o 
  -1  28   2       13.17        6.59      1.76 o 
   0  28   2        0.57        3.55      3.13 o 
   1  28   2       23.06       22.78      2.43 o 
  -1  29   2       16.35       16.37      2.32 o 
   0  29   2        2.55        5.26      2.10 o 
  -8   1   3       27.74       33.21      3.11 o 
  -7   1   3      111.17       91.19      6.35 o 
  -6   1   3      183.05      160.08      5.25 o 
  -5   1   3        3.29        3.10      0.98 o 
  -4   1   3       18.92       26.57      1.83 o 
  -3   1   3      335.75      346.48      3.66 o 
  -2   1   3      117.87      127.39      1.49 o 
  -1   1   3      642.37      643.42      8.63 o 
   0   1   3      532.16      536.33      4.72 o 
   1   1   3     3713.80     3751.84     32.17 o 
   2   1   3       97.94       94.75      1.36 o 
   3   1   3       49.05       42.26      0.87 o 
   5   1   3       44.86       40.69      1.87 o 
   6   1   3        3.88        4.20      0.94 o 
  -8   2   3        0.26        2.41      2.34 o 
  -7   2   3      161.71      133.98      4.97 o 
  -6   2   3       19.31       15.30      2.01 o 
  -5   2   3        5.70        5.20      1.09 o 
  -4   2   3      325.05      318.85     13.27 o 
  -3   2   3      293.92      325.22      7.06 o 
  -2   2   3      164.08      200.56      2.88 o 
  -1   2   3      616.11      536.36      6.38 o 
   0   2   3       61.60       55.34      0.92 o 
   1   2   3     1104.44     1179.50     10.72 o 
   2   2   3      357.49      367.11      3.96 o 
   3   2   3        3.40        5.34      0.57 o 
   5   2   3       10.65        7.93      0.77 o 
   6   2   3       45.99       57.86      2.76 o 
  -8   3   3       15.21        9.81      2.19 o 
  -7   3   3        1.56        3.66      1.58 o 
  -6   3   3      129.92      121.24     10.66 o 
  -5   3   3        0.00        1.59      2.35 o 
  -4   3   3      632.34      668.14     19.79 o 
  -3   3   3        3.57        7.19      3.18 o 
  -2   3   3      254.96      249.35      6.25 o 
  -1   3   3      228.11      260.12      3.91 o 
   0   3   3      354.92      376.67      4.13 o 
   1   3   3     1823.13     1850.48     14.38 o 
   2   3   3      240.71      272.00      2.39 o 
   3   3   3      373.46      376.16      3.47 o 
   4   3   3     2763.14     2745.13     30.17 o 
   5   3   3        0.86        4.36      0.96 o 
   6   3   3      135.14      146.14      6.62 o 
  -8   4   3        2.26        2.51      1.55 o 
  -7   4   3       90.38       71.37      3.54 o 
  -6   4   3       29.56       30.26      2.45 o 
  -5   4   3       24.38       26.74      2.16 o 
  -4   4   3        1.25        3.41      0.97 o 
  -3   4   3      286.88      268.01      6.02 o 
  -2   4   3      411.88      403.82      5.17 o 
  -1   4   3      133.93      139.65      2.78 o 
   0   4   3        3.30        2.12      0.20 o 
   1   4   3      385.57      355.48      4.13 o 
   2   4   3      121.75      138.76      2.79 o 
   3   4   3        1.92        3.21      1.04 o 
   4   4   3      219.81      232.85     12.04 o 
   5   4   3        2.05        2.39      0.61 o 
   6   4   3       10.58        7.30      1.01 o 
  -8   5   3       15.81        7.97      3.44 o 
  -7   5   3       13.35       10.72      1.91 o 
  -6   5   3       24.24       30.15      2.55 o 
  -5   5   3        5.08        7.29      2.43 o 
  -4   5   3       22.93       34.41      3.98 o 
  -3   5   3      198.21      220.11      5.08 o 
  -2   5   3      321.46      295.70      4.39 o 
  -1   5   3      392.32      390.38      6.03 o 
   0   5   3       36.36       22.51      0.44 o 
   1   5   3      541.48      553.47      5.00 o 
   2   5   3      342.04      367.82      3.79 o 
   3   5   3       93.22       84.11      1.21 o 
   4   5   3      109.29      102.34      1.71 o 
   5   5   3       39.30       39.94      1.44 o 
   6   5   3        0.06        3.88      1.99 o 
  -7   6   3       21.39       15.79      3.76 o 
  -6   6   3      132.77      121.41      5.46 o 
  -5   6   3       33.15       23.45      2.59 o 
  -4   6   3     1496.08     1447.56     29.39 o 
  -3   6   3      431.39      407.21     10.46 o 
  -2   6   3      528.40      548.50      8.41 o 
  -1   6   3        2.31        3.83      0.35 o 
   0   6   3        1.73        2.37      0.22 o 
   1   6   3      716.77      693.02      6.70 o 
   2   6   3       22.91       15.94      1.06 o 
   3   6   3       22.81       20.03      1.05 o 
   4   6   3      251.98      232.05      2.87 o 
   5   6   3       38.57       38.33      1.44 o 
   6   6   3       16.40       24.49      3.32 o 
  -7   7   3        4.52       10.76      4.95 o 
  -6   7   3        0.12        7.10      2.26 o 
  -5   7   3       20.11       25.66      2.23 o 
  -4   7   3      135.15      152.95      4.55 o 
  -3   7   3      176.68      193.39      3.49 o 
  -2   7   3      145.30      132.51      3.59 o 
  -1   7   3       69.39       73.71      1.23 o 
   0   7   3        0.98        1.34      0.26 o 
   1   7   3        5.57        5.53      0.90 o 
   2   7   3      512.37      503.30      6.48 o 
   3   7   3       98.84       85.87      3.87 o 
   4   7   3        1.94        5.63      0.97 o 
   5   7   3        0.03        4.75      1.14 o 
   6   7   3       67.01       63.38      2.89 o 
  -7   8   3       19.95       15.43      2.41 o 
  -6   8   3       60.38       72.43      3.73 o 
  -5   8   3       43.05       40.67      3.92 o 
  -4   8   3      444.65      505.22      9.11 o 
  -3   8   3      181.32      153.24      6.42 o 
  -2   8   3     1247.63     1290.79     24.58 o 
  -1   8   3      494.23      575.45     11.10 o 
   0   8   3       12.26       11.62      0.61 o 
   1   8   3      193.97      202.14      2.39 o 
   2   8   3        0.00        2.51      0.68 o 
   3   8   3       64.10       72.22      3.96 o 
   4   8   3       37.22       40.16      1.36 o 
   5   8   3        1.00        2.93      0.88 o 
   6   8   3       78.28       94.03      7.18 o 
  -7   9   3       20.79       17.69      4.11 o 
  -6   9   3        0.02        5.74      2.27 o 
  -5   9   3        3.26        6.37      1.40 o 
  -4   9   3     2048.64     2036.46     39.92 o 
  -3   9   3       81.66       76.90      2.88 o 
  -2   9   3     1557.43     1688.58     23.72 o 
  -1   9   3     5799.62     6732.61    154.45 o 
   0   9   3      201.88      193.75      3.90 o 
   1   9   3      191.56      179.47      5.97 o 
   2   9   3       15.97       18.62      0.71 o 
   3   9   3       20.89       26.53      1.24 o 
   4   9   3      277.27      259.89      4.91 o 
   5   9   3        3.16        3.45      0.59 o 
   6   9   3       87.61      104.95      4.88 o 
  -7  10   3      102.24       94.98      7.22 o 
  -6  10   3       56.36       56.08      5.97 o 
  -5  10   3       10.28       13.91      1.85 o 
  -4  10   3      238.78      214.67      3.65 o 
  -3  10   3       11.48       15.34      2.84 o 
  -2  10   3       11.67        6.09      0.79 o 
  -1  10   3     5119.95     5060.95     98.12 o 
   0  10   3       37.53       34.55      0.74 o 
   1  10   3     1041.47     1088.24     12.79 o 
   2  10   3        4.90        9.99      0.92 o 
   3  10   3       53.74       55.90      1.62 o 
   4  10   3      100.23       85.98      2.51 o 
   5  10   3        7.73        5.75      0.76 o 
   6  10   3      249.51      263.83      6.76 o 
  -7  11   3       72.90       57.62      4.18 o 
  -6  11   3       14.77       15.84      2.06 o 
  -5  11   3       64.78       73.35      4.48 o 
  -4  11   3      153.87      158.81      4.93 o 
  -3  11   3       22.45       26.05      2.01 o 
  -2  11   3        7.50       10.20      0.73 o 
  -1  11   3     5162.04     5543.71     60.92 o 
   0  11   3        3.19        2.95      0.36 o 
   1  11   3      195.15      181.83      3.61 o 
   2  11   3      478.22      488.96      5.33 o 
   3  11   3       88.89       90.07      1.99 o 
   4  11   3       39.08       35.60      1.63 o 
   5  11   3       36.74       41.66      2.33 o 
   6  11   3       36.83       48.20      2.80 o 
  -7  12   3       36.38       47.78      4.78 o 
  -6  12   3       55.09       65.00     12.85 o 
  -5  12   3       26.04       23.31      2.34 o 
  -4  12   3       58.65       53.89      2.87 o 
  -3  12   3        0.28        2.81      1.96 o 
  -2  12   3        0.04        3.19      0.54 o 
  -1  12   3        0.22        6.27      2.17 o 
   0  12   3       42.88       42.88      0.96 o 
   1  12   3       57.04       35.57      2.67 o 
   2  12   3       11.40       10.52      1.04 o 
   3  12   3        3.53        2.80      1.25 o 
   4  12   3       16.89       19.88      1.17 o 
   5  12   3       13.42       12.59      1.24 o 
   6  12   3       12.08       17.86      2.68 o 
  -7  13   3      118.83      151.29     18.82 o 
  -6  13   3       49.13       52.26      4.70 o 
  -5  13   3       69.54       68.47      5.71 o 
  -4  13   3      317.50      313.45     29.50 o 
  -3  13   3        3.89        3.30      1.67 o 
  -2  13   3       22.85       26.56      2.14 o 
  -1  13   3        0.18        2.31      0.68 o 
   0  13   3      192.73      199.07      6.31 o 
   1  13   3     1009.66      904.42     12.61 o 
   2  13   3        4.15        3.27      0.59 o 
   3  13   3        0.67        3.24      0.89 o 
   4  13   3      174.52      150.13      2.93 o 
   5  13   3        6.25        7.67      1.06 o 
  -7  14   3       42.08       54.38      3.82 o 
  -6  14   3      178.30      169.33      6.51 o 
  -5  14   3       38.02       35.40      3.10 o 
  -4  14   3      415.74      406.81      8.61 o 
  -3  14   3       25.46       20.08      3.78 o 
  -2  14   3        0.05        1.13      0.67 o 
  -1  14   3       15.99       22.61      1.59 o 
   0  14   3        0.46        2.79      0.93 o 
   1  14   3      984.60      984.69     15.44 o 
   2  14   3      371.37      399.38      6.96 o 
   3  14   3       94.14       94.85      3.52 o 
   4  14   3      166.02      167.21      4.32 o 
   5  14   3       33.04       30.10      1.98 o 
  -7  15   3       26.06       23.51      2.93 o 
  -6  15   3       91.81       98.20      4.90 o 
  -5  15   3       72.03       81.41      3.87 o 
  -4  15   3       18.09       20.57      2.18 o 
  -3  15   3       29.93       29.18      1.35 o 
  -2  15   3        0.38        1.41      0.87 o 
  -1  15   3      141.14      137.39      7.47 o 
   0  15   3        6.65        8.31      0.80 o 
   1  15   3      157.59      137.85      3.08 o 
   2  15   3      275.59      277.28      6.10 o 
   3  15   3       17.34       13.74      0.94 o 
   4  15   3       22.22       16.79      2.02 o 
   5  15   3        1.90        3.35      1.42 o 
  -6  16   3       71.00       79.75      4.29 o 
  -5  16   3      107.54      123.47      4.85 o 
  -4  16   3        1.65        2.61      1.58 o 
  -3  16   3       49.36       52.91      2.80 o 
  -2  16   3        2.66        3.08      0.41 o 
  -1  16   3       33.75       38.13      3.76 o 
   0  16   3       38.07       31.85      1.47 o 
   1  16   3      953.96      906.73     10.84 o 
   2  16   3       41.84       43.84      1.82 o 
   3  16   3      120.59       95.26      5.89 o 
   4  16   3       29.44       28.05      3.12 o 
   5  16   3       20.00       16.55      1.68 o 
  -6  17   3      164.93      174.32      6.50 o 
  -5  17   3       81.44       87.25      4.05 o 
  -4  17   3      118.00      135.99      8.80 o 
  -3  17   3        6.49        2.99      1.04 o 
  -2  17   3        6.69        7.48      1.13 o 
  -1  17   3       24.75       27.12      1.88 o 
   0  17   3        0.20        2.28      0.81 o 
   1  17   3      665.85      606.84      7.22 o 
   2  17   3        6.93        5.61      1.46 o 
   3  17   3      137.13      128.85      3.20 o 
   4  17   3      120.99       99.54      3.85 o 
   5  17   3        9.49        7.77      1.57 o 
  -6  18   3      583.64      634.64     24.89 o 
  -5  18   3        4.61        4.41      2.18 o 
  -4  18   3      103.47       96.29      3.90 o 
  -3  18   3       34.62       41.71      2.75 o 
  -2  18   3        1.84        1.54      1.48 o 
  -1  18   3       77.23       75.84      7.19 o 
   0  18   3       29.17       27.94      1.14 o 
   1  18   3      132.71      119.83      5.44 o 
   2  18   3       17.77       24.28      1.67 o 
   3  18   3       18.50       13.34      1.65 o 
   4  18   3        5.66        7.84      1.13 o 
   5  18   3        6.22       10.33      2.04 o 
  -5  19   3       27.85       30.45      3.05 o 
  -4  19   3       25.20       22.21      2.93 o 
  -3  19   3       77.14       77.69      3.87 o 
  -2  19   3       92.52       88.70      3.79 o 
  -1  19   3      148.74      156.61      5.23 o 
   0  19   3       14.74       15.43      0.90 o 
   1  19   3       91.16       83.50      3.60 o 
   2  19   3       26.02       24.24      3.76 o 
   3  19   3        8.12        6.61      0.94 o 
   4  19   3       31.01       25.46      1.83 o 
  -6  20   3        3.04        4.40      1.65 o 
  -5  20   3        2.50        2.96      2.60 o 
  -4  20   3        2.53        4.89      1.54 o 
  -3  20   3        5.61        4.58      3.23 o 
  -2  20   3       96.13       82.79      3.31 o 
  -1  20   3      186.41      174.84      4.71 o 
   0  20   3       91.50       90.01      3.57 o 
   1  20   3      119.48      118.37      5.85 o 
   2  20   3        3.38        2.40      0.84 o 
   3  20   3        0.05        3.08      1.20 o 
   4  20   3        0.09        3.39      1.49 o 
  -5  21   3        5.53        6.24      1.72 o 
  -4  21   3       15.05       15.06      5.20 o 
  -3  21   3      168.08      202.35      7.69 o 
  -2  21   3      201.52      175.80      5.81 o 
  -1  21   3        4.88       13.95      3.16 o 
   0  21   3      164.11      164.31      4.83 o 
   1  21   3      147.70      152.14      8.32 o 
   2  21   3        0.00        5.20      1.50 o 
   3  21   3        0.77        2.94      1.05 o 
   4  21   3       20.19       20.16      1.94 o 
  -5  22   3        0.18        8.83      3.07 o 
  -4  22   3       46.06       50.89      3.74 o 
  -3  22   3       31.18       28.71      5.43 o 
  -2  22   3       74.91       89.47      3.81 o 
  -1  22   3      525.20      575.13     22.47 o 
   0  22   3        0.13        5.51      1.96 o 
   1  22   3      269.88      275.36     10.93 o 
   2  22   3        2.61        3.17      1.44 o 
   3  22   3       10.84       10.07      1.66 o 
   4  22   3       27.99       24.09      2.05 o 
  -5  23   3        2.12        2.79      1.34 o 
  -4  23   3       13.29        9.78      1.88 o 
  -3  23   3       97.71       85.82      3.85 o 
  -2  23   3        4.44        9.14      1.87 o 
  -1  23   3       91.03       85.73      3.99 o 
   0  23   3        7.18        6.89      1.49 o 
   1  23   3        4.89        5.86      1.65 o 
   2  23   3        6.23        5.22      1.59 o 
   3  23   3        3.02        2.70      0.91 o 
  -4  24   3        3.24        3.00      2.66 o 
  -3  24   3        0.09        3.43      2.40 o 
  -2  24   3       14.16       12.44      6.71 o 
  -1  24   3       72.76       72.49      3.63 o 
   0  24   3       13.56       13.57      2.00 o 
   1  24   3        5.95        2.80      1.88 o 
   2  24   3        2.15        4.13      1.99 o 
   3  24   3        0.00        4.69      1.83 o 
  -4  25   3       12.29        5.57      3.82 o 
  -3  25   3        9.34        4.05      1.53 o 
  -2  25   3        0.08        1.96      1.44 o 
  -1  25   3        8.52        8.66      1.77 o 
   0  25   3       58.75       64.42      3.47 o 
   1  25   3       21.80       19.17      2.27 o 
   2  25   3      141.22      143.63      5.10 o 
   3  25   3        0.26        2.86      1.23 o 
  -3  26   3       11.45       11.26      4.88 o 
  -2  26   3        3.60        4.18      1.99 o 
  -1  26   3        0.49        2.69      2.27 o 
   0  26   3        2.00        7.22      2.04 o 
   1  26   3      147.45      142.42      4.98 o 
   2  26   3      175.88      166.45      5.00 o 
  -3  27   3        6.27        6.46      1.74 o 
  -2  27   3        1.14        4.96      3.34 o 
  -1  27   3        0.85        1.88      2.38 o 
   0  27   3        0.50        3.08      2.21 o 
   1  27   3       16.75       16.38      3.82 o 
  -2  28   3        0.73        3.80      3.93 o 
  -1  28   3       11.21       16.79      2.71 o 
   0  28   3        7.79        6.88      1.88 o 
   1  28   3       69.65       64.70      3.27 o 
  -8   0   4        0.48       10.04      5.53 o 
  -7   0   4      138.53      137.57      6.57 o 
  -6   0   4      170.85      161.58      7.04 o 
  -5   0   4      147.78      157.41      9.24 o 
  -4   0   4      149.02      119.15      3.97 o 
  -3   0   4      839.64      842.17     17.33 o 
  -2   0   4     1485.86     1446.27     31.19 o 
  -1   0   4       71.05       78.20      1.87 o 
   0   0   4      507.48      519.56      8.66 o 
   1   0   4      928.65      898.89     11.62 o 
   2   0   4      113.53      102.19      1.90 o 
   3   0   4     3056.57     2908.42     74.08 o 
   4   0   4       87.21       74.57      2.89 o 
   5   0   4       15.61       15.74      1.84 o 
   6   0   4       13.02       25.06      4.55 o 
  -8   1   4        1.84       11.23      8.97 o 
  -7   1   4       13.73        9.76      4.28 o 
  -6   1   4        1.82        5.75      1.85 o 
  -5   1   4      104.78      114.16      8.43 o 
  -4   1   4       48.31       54.72      2.27 o 
  -3   1   4        2.32        2.76      0.67 o 
  -2   1   4        3.39        4.20      0.47 o 
  -1   1   4       99.33       99.84      1.14 o 
   0   1   4        3.10        3.27      0.47 o 
   1   1   4      818.88      795.62      7.45 o 
   2   1   4      186.73      192.97      2.12 o 
   3   1   4     1188.06     1143.37     12.69 o 
   4   1   4      210.31      203.58      2.94 o 
   5   1   4        1.25        3.00      1.20 o 
   6   1   4        7.65        8.24      1.21 o 
  -8   2   4       25.21       18.28      2.51 o 
  -7   2   4      123.91      103.23      4.48 o 
  -6   2   4      151.42      152.71     13.55 o 
  -5   2   4       39.53       49.89      6.57 o 
  -4   2   4      189.92      189.01      4.26 o 
  -3   2   4      484.39      463.62      5.14 o 
  -2   2   4     1391.20     1410.46     15.54 o 
  -1   2   4      236.06      255.63      3.28 o 
   0   2   4      302.33      314.22      3.14 o 
   1   2   4       13.51       14.28      1.48 o 
   2   2   4        0.48        1.50      0.56 o 
   3   2   4       24.81       24.46      1.97 o 
   4   2   4        0.27        3.69      1.33 o 
   5   2   4        0.17        3.41      1.07 o 
   6   2   4       80.49       85.63      2.83 o 
  -8   3   4        0.52        3.74      2.51 o 
  -7   3   4       30.33       30.65      3.17 o 
  -6   3   4        0.01        8.53      2.76 o 
  -5   3   4       15.08       17.18      2.07 o 
  -4   3   4      541.50      543.79     13.88 o 
  -3   3   4      258.69      252.25      4.34 o 
  -2   3   4     1673.09     1750.82     21.14 o 
  -1   3   4       83.54      133.86      2.92 o 
   0   3   4       15.76       16.66      0.64 o 
   1   3   4     1273.89     1283.50     11.37 o 
   2   3   4        5.27        5.44      0.55 o 
   3   3   4       12.23       11.94      0.59 o 
   4   3   4      225.47      220.17      3.14 o 
   5   3   4       57.87       60.53      2.25 o 
   6   3   4       87.21       83.31      3.91 o 
  -8   4   4        0.41        0.47      1.93 o 
  -7   4   4       36.50       33.05      3.06 o 
  -6   4   4       60.95       62.53     15.84 o 
  -5   4   4      174.35      188.43      4.59 o 
  -4   4   4       11.09       22.18      1.83 o 
  -3   4   4       87.96       93.50      3.85 o 
  -2   4   4      793.44      887.03     14.67 o 
  -1   4   4       13.63       28.52      0.97 o 
   0   4   4     1048.83     1047.66     11.89 o 
   1   4   4       21.62       23.02      1.43 o 
   2   4   4      249.94      241.87      3.51 o 
   3   4   4      279.49      256.82      3.20 o 
   4   4   4      117.25      114.25      2.37 o 
   5   4   4       41.10       39.35      1.93 o 
   6   4   4       85.45       80.62      2.72 o 
  -7   5   4      234.29      218.04      6.28 o 
  -6   5   4        2.42        5.87      4.03 o 
  -5   5   4        8.96        6.28      2.10 o 
  -4   5   4      101.61      122.16      5.67 o 
  -3   5   4        0.40        4.27      0.91 o 
  -2   5   4      508.88      534.12      7.54 o 
  -1   5   4      172.05      178.39      2.00 o 
   0   5   4       75.48       64.76      1.78 o 
   1   5   4      286.49      314.91      3.10 o 
   2   5   4      155.70      159.42      1.82 o 
   3   5   4       23.44       22.94      0.92 o 
   4   5   4        8.36       10.41      0.85 o 
   5   5   4       15.86       14.15      2.33 o 
   6   5   4      162.31      192.04      5.82 o 
  -7   6   4       49.60       51.05      5.03 o 
  -6   6   4       44.34       44.58      3.09 o 
  -5   6   4       16.97       15.49      2.11 o 
  -4   6   4      199.14      165.48      7.70 o 
  -3   6   4      163.28      166.43      2.97 o 
  -2   6   4       10.80        9.55      0.72 o 
  -1   6   4      524.87      480.71      6.03 o 
   0   6   4       15.23        9.76      0.47 o 
   1   6   4      222.31      238.52      3.28 o 
   2   6   4      152.74      138.10      1.78 o 
   3   6   4        0.65        3.76      0.73 o 
   4   6   4       18.49       19.76      1.04 o 
   5   6   4        0.87        4.05      1.38 o 
   6   6   4       23.12       24.03      3.11 o 
  -7   7   4       18.76       25.75      2.87 o 
  -6   7   4        1.99        5.19      1.69 o 
  -5   7   4      480.49      495.56     10.47 o 
  -4   7   4      638.79      659.83     12.12 o 
  -3   7   4        8.19        8.33      0.82 o 
  -2   7   4      114.73      137.77      3.08 o 
  -1   7   4      256.44      252.42      5.01 o 
   0   7   4      531.17      563.23      5.77 o 
   1   7   4      289.59      253.51      2.77 o 
   2   7   4       57.33       44.58      1.22 o 
   3   7   4       75.11       64.91      1.83 o 
   4   7   4      273.51      247.78      4.62 o 
   5   7   4       45.37       45.63      2.48 o 
   6   7   4       85.34      108.26      5.55 o 
  -7   8   4        0.00        1.98      2.32 o 
  -6   8   4        2.41        6.67      1.87 o 
  -5   8   4       48.87       44.30      2.81 o 
  -4   8   4       35.54       31.54      2.23 o 
  -3   8   4        1.05        3.11      0.76 o 
  -2   8   4     3797.94     4035.37     59.53 o 
  -1   8   4       95.62      120.21      2.41 o 
   0   8   4       26.94       24.98      1.79 o 
   1   8   4       77.09       72.64      2.12 o 
   2   8   4      147.26      135.21      1.90 o 
   3   8   4       28.91       22.89      1.14 o 
   4   8   4      412.56      416.25      5.72 o 
   5   8   4        7.52        9.43      1.25 o 
   6   8   4       95.42      119.83      8.43 o 
  -7   9   4        0.18        7.99      3.00 o 
  -6   9   4        3.68        5.77      1.89 o 
  -5   9   4       32.49       43.39      3.87 o 
  -4   9   4      291.18      280.03      6.95 o 
  -3   9   4        3.63        5.26      0.56 o 
  -2   9   4     2270.99     2413.58     58.08 o 
  -1   9   4      931.08      963.79     20.67 o 
   0   9   4       75.61       73.04      2.68 o 
   1   9   4       47.58       48.55      0.94 o 
   2   9   4       27.96       22.10      0.92 o 
   3   9   4        2.63        8.99      1.60 o 
   4   9   4      239.06      215.64      4.00 o 
   5   9   4       63.46       73.77      2.66 o 
  -7  10   4        0.19        8.49      5.75 o 
  -6  10   4        6.96        6.44      1.50 o 
  -5  10   4     1104.92     1206.71     24.14 o 
  -4  10   4      112.60      104.96      7.45 o 
  -3  10   4        0.55        2.67      0.56 o 
  -2  10   4      630.96      723.20     12.32 o 
  -1  10   4      144.46      139.04      3.62 o 
   0  10   4        0.01        1.74      0.88 o 
   1  10   4      316.70      294.23      3.98 o 
   2  10   4       56.98       72.35      1.39 o 
   3  10   4      363.11      333.01      6.06 o 
   4  10   4      135.67      124.48      2.68 o 
   5  10   4        6.14        6.67      1.09 o 
  -7  11   4       16.12       15.18      2.27 o 
  -6  11   4        4.88        3.89      1.28 o 
  -5  11   4      538.31      646.85     20.21 o 
  -4  11   4      351.31      315.77      8.12 o 
  -3  11   4        0.00        2.41      1.16 o 
  -2  11   4      311.39      331.80      4.70 o 
  -1  11   4       16.08       14.00      1.06 o 
   0  11   4        1.39        1.99      0.71 o 
   1  11   4      430.88      410.21      9.67 o 
   2  11   4       21.88       15.63      0.75 o 
   3  11   4      324.27      270.69      4.86 o 
   4  11   4       32.12       16.48      1.09 o 
   5  11   4       12.61       20.41      1.83 o 
  -7  12   4       62.78       56.45      3.84 o 
  -6  12   4        1.48        4.87      2.84 o 
  -5  12   4      412.67      461.84     11.13 o 
  -4  12   4       43.78       46.04      5.26 o 
  -3  12   4        9.52        9.66      2.71 o 
  -2  12   4      117.66      129.62      5.41 o 
  -1  12   4      241.53      235.87      4.51 o 
   0  12   4       52.56       51.93      1.22 o 
   1  12   4       12.49       17.61      2.16 o 
   2  12   4        3.56        3.86      0.89 o 
   3  12   4      204.66      164.43      3.55 o 
   4  12   4        9.96        7.93      0.97 o 
   5  12   4       46.45       49.81      2.30 o 
  -7  13   4      108.81      105.72      5.25 o 
  -6  13   4        3.77        5.62      2.42 o 
  -5  13   4        0.08        3.40      2.56 o 
  -4  13   4        1.63        2.42      0.96 o 
  -3  13   4        0.20        3.82      1.81 o 
  -2  13   4       11.51        6.96      0.97 o 
  -1  13   4       15.25       15.48      1.07 o 
   0  13   4      132.57      130.99      1.94 o 
   1  13   4      312.90      322.51      4.62 o 
   2  13   4       19.91       19.56      1.19 o 
   3  13   4       84.02       87.55      2.87 o 
   4  13   4        4.03        3.78      1.90 o 
   5  13   4        2.55        3.78      1.05 o 
  -7  14   4        4.65        7.52      1.98 o 
  -6  14   4        1.22        3.69      1.91 o 
  -5  14   4       20.27       15.88      2.13 o 
  -4  14   4       13.11       11.59      1.67 o 
  -3  14   4       38.17       44.69      3.50 o 
  -2  14   4       19.63       27.61      1.45 o 
  -1  14   4      207.17      204.61      4.23 o 
   0  14   4      269.34      232.26      7.03 o 
   1  14   4      159.43      140.94      4.60 o 
   2  14   4       96.35       93.71      2.17 o 
   3  14   4        3.94        3.05      0.59 o 
   4  14   4        9.56       19.05      3.35 o 
   5  14   4        2.99        5.62      1.54 o 
  -6  15   4       25.33       31.99      2.82 o 
  -5  15   4        8.05       15.36      2.92 o 
  -4  15   4        6.95        6.81      1.38 o 
  -3  15   4       63.97       63.25      3.34 o 
  -2  15   4       36.72       26.57      1.35 o 
  -1  15   4       45.35       63.80      2.50 o 
   0  15   4      370.25      312.44      9.90 o 
   1  15   4      294.01      269.86      8.55 o 
   2  15   4       15.74       13.36      1.85 o 
   3  15   4        3.90        2.33      0.56 o 
   4  15   4       44.27       48.93      3.22 o 
   5  15   4       49.63       42.24      2.67 o 
  -6  16   4       94.75       83.98      4.79 o 
  -5  16   4       47.09       31.22      2.63 o 
  -4  16   4        4.28        4.45      2.62 o 
  -3  16   4       66.57       58.06      6.72 o 
  -2  16   4      139.56      125.45      6.87 o 
  -1  16   4      898.20      982.94     14.07 o 
   0  16   4      543.12      570.60      9.36 o 
   1  16   4     1493.45     1600.17     16.72 o 
   2  16   4       11.83       11.54      1.36 o 
   3  16   4        0.76        3.34      1.08 o 
   4  16   4        3.43        2.98      1.43 o 
   5  16   4        0.64        3.20      1.68 o 
  -6  17   4       93.32       94.55      4.78 o 
  -5  17   4        0.74        2.16      2.33 o 
  -4  17   4        0.20        3.74      1.66 o 
  -3  17   4        3.28        3.12      1.15 o 
  -2  17   4        8.33       10.15      1.03 o 
  -1  17   4      210.71      227.35      7.90 o 
   0  17   4      240.93      220.12      3.34 o 
   1  17   4      165.20      153.37      7.50 o 
   2  17   4       71.76       73.34      2.10 o 
   3  17   4       17.51       18.66      1.42 o 
   4  17   4        0.03        0.31      1.44 o 
  -6  18   4        9.98        6.58      1.81 o 
  -5  18   4       60.78       66.48      4.33 o 
  -4  18   4       11.23       13.42      3.71 o 
  -3  18   4       23.52       30.90      2.51 o 
  -1  18   4        1.55        5.55      2.56 o 
   0  18   4      862.92      864.73     21.47 o 
   1  18   4      102.58       99.31      2.63 o 
   2  18   4        8.46        8.02      1.01 o 
   3  18   4        6.59        8.28      1.01 o 
   4  18   4        6.73        3.69      0.92 o 
  -6  19   4       16.31        9.82      1.95 o 
  -5  19   4       57.55       82.42      6.26 o 
  -4  19   4        9.01        8.27      1.74 o 
  -3  19   4        0.29        1.58      1.86 o 
  -2  19   4        0.41        6.40      2.25 o 
  -1  19   4        5.72        3.08      2.37 o 
   0  19   4      348.51      319.06      4.51 o 
   1  19   4        3.33        5.18      1.44 o 
   2  19   4       22.11       18.30      1.31 o 
   3  19   4        0.08        2.16      0.90 o 
   4  19   4      106.57       95.80      7.28 o 
  -5  20   4       61.86       57.05      3.75 o 
  -4  20   4      176.61      162.07      6.04 o 
  -3  20   4       47.20       51.09      3.12 o 
  -2  20   4      160.01      172.21      5.84 o 
  -1  20   4       75.11       63.29      4.66 o 
   0  20   4       46.84       39.96      1.77 o 
   1  20   4       32.99       32.42      2.25 o 
   2  20   4        4.08        2.97      0.84 o 
   3  20   4        0.85        2.60      1.19 o 
   4  20   4      103.96       89.62      3.47 o 
  -5  21   4      145.55      191.56      7.97 o 
  -4  21   4      118.33      117.44      6.20 o 
  -3  21   4       15.75        8.42      1.52 o 
  -2  21   4       32.24       25.88      3.44 o 
  -1  21   4       17.17       16.66      1.33 o 
   0  21   4        1.58        4.81      3.06 o 
   1  21   4        9.28        7.06      0.99 o 
   2  21   4        5.97        8.27      1.06 o 
   3  21   4       14.30       15.38      1.59 o 
  -5  22   4       80.16      110.97      8.49 o 
  -4  22   4        0.04        7.09      3.93 o 
  -3  22   4      223.59      235.62     21.54 o 
  -2  22   4       85.73       81.35     11.34 o 
  -1  22   4        8.50        9.87      1.79 o 
   0  22   4       21.27       23.71      2.11 o 
   1  22   4        0.01        2.30      1.65 o 
   2  22   4       13.39       15.55      1.49 o 
   3  22   4       16.72       20.79      4.66 o 
  -4  23   4       71.46       47.23      7.88 o 
  -3  23   4       32.40       28.98      2.71 o 
  -2  23   4       23.85       15.02      3.28 o 
  -1  23   4        0.13        4.71      2.36 o 
   0  23   4        5.42        8.34      2.90 o 
   1  23   4       15.46       10.31      3.07 o 
   2  23   4       14.89       16.28      2.71 o 
   3  23   4       86.52       89.09      8.89 o 
  -4  24   4      102.85      105.64     11.40 o 
  -3  24   4       61.51       54.26      4.61 o 
  -2  24   4        0.12        1.28      1.38 o 
  -1  24   4       38.79       49.87      3.27 o 
   0  24   4        2.94        6.93      1.82 o 
   1  24   4      182.04      186.11     12.14 o 
   2  24   4       21.51       23.08      2.40 o 
  -4  25   4        5.27        6.96      1.82 o 
  -3  25   4       15.95       13.85      2.28 o 
  -2  25   4        0.15        1.51      1.88 o 
  -1  25   4        0.01        5.41      2.36 o 
   0  25   4       11.95       13.18      2.01 o 
   1  25   4       43.64       46.96      3.54 o 
   2  25   4        0.01        1.59      2.13 o 
  -3  26   4        1.12        5.13      2.44 o 
  -2  26   4        2.44        7.95      2.36 o 
  -1  26   4        0.49        6.26      2.37 o 
   0  26   4      150.32      166.37     16.95 o 
   1  26   4       41.03       32.64      2.72 o 
  -2  27   4        1.72        5.84      2.27 o 
  -1  27   4      132.71      125.15      4.77 o 
   0  27   4       38.81       48.03      3.63 o 
  -7   1   5       51.91       47.09      4.03 o 
  -6   1   5        5.64        4.91      1.30 o 
  -5   1   5      168.76      154.61      4.82 o 
  -4   1   5       54.74       56.22      1.63 o 
  -3   1   5       28.35       23.16      0.78 o 
  -2   1   5       55.89       49.78      1.25 o 
  -1   1   5      159.95      145.62      2.38 o 
   0   1   5      185.77      186.06      2.61 o 
   1   1   5       37.92       42.93      1.44 o 
   2   1   5      176.93      176.96      2.36 o 
   3   1   5       22.73       24.72      1.51 o 
   4   1   5        0.81        5.18      1.61 o 
   5   1   5       74.87       71.70      2.70 o 
  -7   2   5       19.36       16.10      2.55 o 
  -6   2   5       11.44       10.60      1.95 o 
  -5   2   5      164.86      167.96      3.26 o 
  -4   2   5      141.81      142.54      2.92 o 
  -3   2   5       51.49       55.77      1.54 o 
  -2   2   5      415.62      420.06      5.40 o 
  -1   2   5      101.63       88.65      1.22 o 
   0   2   5     1633.24     1627.34     16.03 o 
   1   2   5      287.81      321.81      5.90 o 
   2   2   5       20.63       22.67      1.00 o 
   3   2   5        6.01        7.75      0.93 o 
   4   2   5        6.18        6.16      1.68 o 
   5   2   5        0.11        5.68      2.28 o 
  -7   3   5       79.55       74.33      6.25 o 
  -6   3   5       16.82       12.63      1.90 o 
  -5   3   5       79.35       93.47     15.11 o 
  -4   3   5        0.81        1.90      0.50 o 
  -3   3   5        0.13        1.62      1.00 o 
  -2   3   5      220.22      226.66      3.91 o 
  -1   3   5       19.82       26.76      0.62 o 
   0   3   5      812.45      834.96      8.97 o 
   1   3   5      636.60      642.84      6.27 o 
   2   3   5      204.96      195.72      2.40 o 
   3   3   5       13.37       13.25      1.08 o 
   4   3   5        9.51       12.48      2.05 o 
   5   3   5       53.38       61.49      2.45 o 
  -7   4   5       14.58       19.55      7.24 o 
  -6   4   5        1.57        4.64      3.33 o 
  -5   4   5      760.20      851.92     21.09 o 
  -4   4   5       14.57        9.60      1.06 o 
  -3   4   5       76.64       88.21      3.66 o 
  -2   4   5      999.40     1087.67     12.72 o 
  -1   4   5      139.58      130.49      2.16 o 
   0   4   5      106.02       99.59      1.55 o 
   1   4   5        0.12        2.56      0.69 o 
   2   4   5       38.83       38.66      1.65 o 
   3   4   5       38.96       35.28      3.25 o 
   4   4   5       12.82       13.91      1.36 o 
   5   4   5       74.24       90.17      2.78 o 
  -7   5   5       28.09       18.72      2.42 o 
  -6   5   5       14.58       14.45      2.13 o 
  -5   5   5      993.61     1186.23     16.72 o 
  -4   5   5      142.76      124.57      4.14 o 
  -3   5   5      719.90      769.95     11.98 o 
  -2   5   5      283.01      342.73      5.11 o 
  -1   5   5      118.69      115.59      2.44 o 
   0   5   5      132.31      131.99      1.99 o 
   1   5   5       60.18       55.56      1.01 o 
   2   5   5       18.05       19.59      0.70 o 
   4   5   5        6.70        5.72      0.97 o 
   5   5   5      185.62      222.07      5.61 o 
  -7   6   5       22.84       19.35      2.54 o 
  -6   6   5       33.37       30.56      2.60 o 
  -5   6   5      905.90     1018.13     17.27 o 
  -4   6   5       30.82       34.22      4.38 o 
  -3   6   5        2.61        6.59      0.72 o 
  -2   6   5       30.42       51.46      1.46 o 
  -1   6   5      130.12      135.71      2.78 o 
   0   6   5      144.28      142.85      1.73 o 
   1   6   5        0.97        2.74      0.64 o 
   2   6   5       89.47       92.97      2.08 o 
   3   6   5     1828.08     1725.53     28.98 o 
   4   6   5       15.79       13.87      2.52 o 
   5   6   5       12.56       16.99      3.65 o 
  -7   7   5       39.62       41.31      5.91 o 
  -6   7   5        0.47        8.98      3.25 o 
  -5   7   5       70.25       99.26     19.61 o 
  -4   7   5      174.21      181.22      6.93 o 
  -3   7   5       15.24       15.17      1.25 o 
  -2   7   5       14.70       11.46      0.86 o 
  -1   7   5        0.63        2.90      0.63 o 
   0   7   5       47.33       42.19      1.37 o 
   1   7   5       88.71       92.83      1.87 o 
   2   7   5      129.80      124.60      2.48 o 
   3   7   5     1816.62     1873.19     23.16 o 
   4   7   5       30.31       30.16      2.49 o 
   5   7   5       73.92       83.71      6.13 o 
  -7   8   5        8.07       12.55      2.28 o 
  -6   8   5        0.87        7.78      2.65 o 
  -5   8   5      240.64      247.46      6.36 o 
  -4   8   5       14.00       13.67      1.64 o 
  -3   8   5        2.57        2.60      0.84 o 
  -2   8   5       96.14       91.58      2.13 o 
  -1   8   5       84.25       89.43      1.55 o 
   0   8   5      620.07      573.32      6.63 o 
   1   8   5       35.77       40.76      1.96 o 
   2   8   5        2.04        3.31      1.11 o 
   3   8   5      227.83      204.00      8.35 o 
   4   8   5       20.37       22.51      2.05 o 
   5   8   5       33.94       43.27      2.20 o 
  -7   9   5       60.34       66.40      7.08 o 
  -6   9   5       35.23       38.22      5.07 o 
  -5   9   5      370.35      356.37      7.79 o 
  -4   9   5       38.98       38.67      6.09 o 
  -3   9   5      223.02      211.12      4.77 o 
  -2   9   5       20.55       21.26      1.10 o 
  -1   9   5       88.53       83.78      2.19 o 
   0   9   5      508.54      442.03      6.77 o 
   1   9   5      700.09      739.85     15.31 o 
   2   9   5       16.72       13.67      0.67 o 
   3   9   5       67.23       52.16      2.02 o 
   4   9   5      102.72      109.18      3.20 o 
   5   9   5       92.82      113.57      3.20 o 
  -7  10   5      102.45       92.28      4.56 o 
  -6  10   5        2.10        3.90      1.33 o 
  -5  10   5       10.98       14.50      1.88 o 
  -4  10   5      169.35      171.49      3.58 o 
  -3  10   5       24.04       28.04      1.54 o 
  -2  10   5        0.34        1.92      0.78 o 
  -1  10   5       10.95       12.11      0.92 o 
   0  10   5      754.43      758.91     10.42 o 
   1  10   5      100.04       93.56      2.69 o 
   2  10   5       32.38       26.51      1.39 o 
   3  10   5      156.41      166.49      4.32 o 
   4  10   5       45.24       43.22      2.11 o 
   5  10   5        2.17        6.23      1.75 o 
  -7  11   5       63.32       66.69      4.23 o 
  -6  11   5        9.41       13.85      2.21 o 
  -5  11   5      104.81       96.18      3.97 o 
  -4  11   5       39.38       46.14      4.86 o 
  -3  11   5        7.10        6.19      0.91 o 
  -2  11   5      152.41      150.25      4.75 o 
  -1  11   5       24.76       25.87      1.54 o 
   0  11   5      262.27      216.36      8.68 o 
   1  11   5        9.67        6.55      0.86 o 
   2  11   5        2.80        4.79      0.90 o 
   3  11   5        0.81        4.90      1.34 o 
   4  11   5       49.14       49.15      4.90 o 
   5  11   5       10.12        9.49      1.32 o 
  -7  12   5        7.24        7.85      2.91 o 
  -6  12   5        7.83       13.15      6.08 o 
  -5  12   5       10.03        4.54      1.55 o 
  -4  12   5        3.58        3.44      1.11 o 
  -3  12   5       63.15       68.64      2.21 o 
  -2  12   5      115.32      130.60      5.62 o 
  -1  12   5        0.08        2.24      0.87 o 
   0  12   5     1457.60     1379.12     12.87 o 
   1  12   5       93.43      104.73      2.92 o 
   2  12   5       89.11       77.32      2.13 o 
   3  12   5       58.34       50.62      1.80 o 
   4  12   5        1.46        4.98      1.72 o 
   5  12   5        3.27        7.99      1.38 o 
  -7  13   5       34.35       30.92      3.03 o 
  -6  13   5        1.76        6.76      2.30 o 
  -5  13   5       49.35       61.23      5.35 o 
  -4  13   5        0.35        1.90      2.03 o 
  -3  13   5       70.46       76.56      2.39 o 
  -2  13   5      408.47      448.21     30.97 o 
  -1  13   5        0.25        4.86      1.12 o 
   0  13   5     1529.10     1499.57     22.05 o 
   1  13   5        2.98        2.97      0.54 o 
   2  13   5       82.98       70.76      2.27 o 
   3  13   5        8.40        6.14      0.88 o 
   4  13   5       62.62       55.90      2.99 o 
  -6  14   5        6.90        6.58      1.60 o 
  -5  14   5        4.21        5.98      2.86 o 
  -4  14   5        8.80        7.61      3.49 o 
  -3  14   5       15.59       13.55      2.80 o 
  -2  14   5     2645.07     2867.95     48.90 o 
  -1  14   5       72.93       69.73      2.74 o 
   0  14   5       15.13       23.42      2.51 o 
   1  14   5       40.49       36.17      1.82 o 
   2  14   5        8.64        8.42      1.25 o 
   3  14   5        2.80        3.85      1.09 o 
   4  14   5        9.63        4.64      0.96 o 
  -6  15   5        2.95        6.77      2.54 o 
  -5  15   5        0.95       -0.38      2.58 o 
  -4  15   5       37.27       36.48      2.66 o 
  -3  15   5      271.72      258.56      8.88 o 
  -2  15   5     1888.67     2018.29     30.07 o 
  -1  15   5       41.78       42.74      3.05 o 
   0  15   5      263.81      261.66      5.39 o 
   1  15   5        2.74        2.49      0.65 o 
   2  15   5        2.41        3.24      0.80 o 
   3  15   5       16.81       17.19      1.62 o 
   4  15   5        7.80        5.45      1.95 o 
  -6  16   5        9.96        8.22      2.17 o 
  -5  16   5      104.57      120.26      4.71 o 
  -4  16   5        6.80        8.62      1.85 o 
  -3  16   5      238.16      222.22      4.93 o 
  -2  16   5        0.05       10.39      3.20 o 
  -1  16   5       30.00       27.47      1.48 o 
   0  16   5      137.39      131.76      3.18 o 
   1  16   5        8.10        8.75      1.10 o 
   2  16   5        0.81        4.17      1.72 o 
   3  16   5        0.00        2.95      1.66 o 
   4  16   5       19.97       16.55      1.99 o 
  -6  17   5       11.96       14.29      2.59 o 
  -5  17   5       17.66       14.61      2.07 o 
  -4  17   5        2.48        5.01      1.91 o 
  -3  17   5      154.95      148.01     10.79 o 
  -2  17   5       49.83       34.37      1.75 o 
  -1  17   5      135.06      131.36      3.07 o 
   0  17   5      138.66      143.90      3.52 o 
   1  17   5       13.24        8.30      1.57 o 
   2  17   5       36.98       38.79      3.77 o 
   3  17   5       73.87       79.44      2.95 o 
   4  17   5       42.84       42.29      2.94 o 
  -6  18   5        5.17        3.93      1.50 o 
  -5  18   5        1.02        3.93      2.27 o 
  -4  18   5       10.40        5.56      1.46 o 
  -3  18   5       98.34       95.02      4.42 o 
  -2  18   5       83.68       72.29      2.41 o 
  -1  18   5        6.98        5.04      0.68 o 
   0  18   5       13.68        8.65      0.97 o 
   1  18   5      164.12      163.09      3.51 o 
   2  18   5        0.27        0.92      1.59 o 
   3  18   5       54.29       45.64      3.57 o 
  -5  19   5       16.88       20.33      3.00 o 
  -4  19   5        2.52        5.37      2.56 o 
  -3  19   5        0.00        1.98      1.76 o 
  -2  19   5       21.36       19.02      1.95 o 
  -1  19   5        9.30        6.10      1.06 o 
   0  19   5       66.81       62.80      3.08 o 
   1  19   5       25.78       25.51      1.43 o 
   2  19   5       11.08       10.69      1.48 o 
   3  19   5       72.22       71.65      3.94 o 
  -5  20   5        8.02        8.22      2.07 o 
  -4  20   5        6.08        8.85      1.96 o 
  -3  20   5        5.19        3.54      3.05 o 
  -2  20   5       59.15       54.57      3.08 o 
  -1  20   5        9.34        7.92      1.68 o 
   0  20   5       23.07       25.44      2.56 o 
   1  20   5       20.49       18.91      2.20 o 
   2  20   5        2.89        5.64      1.37 o 
   3  20   5        0.02        0.61      1.87 o 
  -5  21   5       14.91       10.85      2.28 o 
  -4  21   5        0.03        4.70      2.31 o 
  -3  21   5        0.01        1.97      2.17 o 
  -2  21   5        0.63        5.71      1.76 o 
  -1  21   5       14.88       15.72      4.39 o 
   0  21   5       26.85       26.35      3.31 o 
   1  21   5       36.05       33.38      1.88 o 
   2  21   5       12.76        7.69      1.68 o 
   3  21   5        0.91        3.29      1.55 o 
  -4  22   5        6.07        3.46      1.46 o 
  -3  22   5        0.21        1.93      1.57 o 
  -2  22   5        1.34        3.61      1.12 o 
  -1  22   5        2.88        4.18      1.75 o 
   0  22   5       72.70       69.82      7.41 o 
   1  22   5       62.58       55.00      2.80 o 
   2  22   5        4.15        4.05      2.11 o 
  -4  23   5        5.58        4.28      3.44 o 
  -3  23   5       15.05       16.13      2.34 o 
  -2  23   5       33.67       26.08      3.23 o 
  -1  23   5        4.43        5.56      3.24 o 
   0  23   5       24.02       21.02      1.95 o 
   1  23   5       26.63       19.56      3.01 o 
   2  23   5       79.94       84.11     20.35 o 
  -4  24   5        5.58        7.50      1.90 o 
  -3  24   5        0.31        4.85      1.89 o 
  -2  24   5        0.13        1.55      1.68 o 
  -1  24   5        6.46       11.06      1.92 o 
   0  24   5       62.69       64.71      8.67 o 
   1  24   5        1.69        2.73      1.90 o 
  -3  25   5       13.96       22.27      6.53 o 
  -2  25   5       21.52       20.62      2.34 o 
  -1  25   5       60.58       54.65      3.17 o 
   0  25   5       19.85       22.82      2.61 o 
   1  25   5        2.13        2.60      1.57 o 
  -2  26   5      164.31      148.43     11.50 o 
  -1  26   5       15.08       15.18      3.61 o 
   0  26   5        6.04        4.36      1.65 o 
  -7   0   6        6.65        3.99      1.72 o 
  -6   0   6       62.13       70.45      5.17 o 
  -5   0   6      564.13      567.73     16.32 o 
  -4   0   6        0.04        3.50      1.14 o 
  -3   0   6      491.07      546.82     17.21 o 
  -2   0   6      354.23      409.31      6.22 o 
  -1   0   6        5.65        4.54      0.90 o 
   0   0   6      340.55      367.99     12.70 o 
   1   0   6      137.68      135.72      2.86 o 
   2   0   6       12.25        8.77      1.15 o 
   3   0   6       56.53       53.62      3.13 o 
   4   0   6       64.74       65.19      4.62 o 
   5   0   6      456.09      532.26     22.04 o 
  -7   1   6        0.06        0.36      2.09 o 
  -6   1   6        0.51        3.48      2.76 o 
  -5   1   6      119.08      220.00     50.04 o 
  -4   1   6        6.92        7.48      1.42 o 
  -3   1   6      869.44      928.55     23.61 o 
  -2   1   6        1.15        6.54      0.76 o 
  -1   1   6        9.79        8.13      0.53 o 
   0   1   6       67.06       69.45      1.67 o 
   1   1   6       62.07       55.48      1.57 o 
   2   1   6        2.87        6.28      0.72 o 
   3   1   6       69.46       71.18      2.33 o 
   4   1   6        3.96        4.82      1.01 o 
   5   1   6       53.58       59.75      2.68 o 
  -7   2   6       34.82       39.43      3.85 o 
  -6   2   6       77.35       75.95     11.05 o 
  -5   2   6      785.63      838.17     18.80 o 
  -4   2   6       11.98       10.72      1.09 o 
  -3   2   6      208.19      226.14      3.95 o 
  -2   2   6      531.87      550.46      6.70 o 
  -1   2   6      116.44      115.30      1.48 o 
   0   2   6        0.14        3.27      0.69 o 
   1   2   6       88.68       86.60      1.69 o 
   2   2   6      101.36      101.53      1.93 o 
   3   2   6        1.79        1.66      1.11 o 
   4   2   6        2.21        4.07      1.17 o 
   5   2   6       21.23       16.41      1.65 o 
  -7   3   6        0.53        6.43      3.26 o 
  -6   3   6      163.76      169.50      5.62 o 
  -5   3   6      280.57      295.87     31.99 o 
  -4   3   6       10.17        8.37      1.07 o 
  -3   3   6       15.80       14.98      1.54 o 
  -2   3   6        0.12        2.99      1.97 o 
  -1   3   6       75.70       72.18      1.16 o 
   0   3   6      297.02      282.10      5.75 o 
   1   3   6       46.72       51.28      1.48 o 
   2   3   6      196.39      186.98      4.46 o 
   3   3   6       21.40       13.42      1.47 o 
   4   3   6        2.64        4.70      1.42 o 
   5   3   6      109.84      127.96      3.67 o 
  -7   4   6       47.78       45.78      3.38 o 
  -6   4   6       52.29       49.15      3.45 o 
  -5   4   6      109.47       96.14      5.71 o 
  -4   4   6        9.24       10.38      1.84 o 
  -3   4   6      144.88      153.86      2.96 o 
  -2   4   6       31.37       32.16      1.48 o 
  -1   4   6       13.19       11.91      0.61 o 
   0   4   6      533.69      517.71      5.61 o 
   1   4   6        6.81        5.17      0.88 o 
   2   4   6      349.56      338.26      9.83 o 
   3   4   6       13.83       10.67      1.71 o 
   4   4   6        1.83        2.64      1.01 o 
   5   4   6        4.44        5.47      1.18 o 
  -7   5   6       23.13       20.52      2.76 o 
  -6   5   6      187.02      218.25      6.88 o 
  -5   5   6        4.36        3.81      0.81 o 
  -4   5   6       17.36       16.59      1.52 o 
  -3   5   6       27.67       28.15      1.22 o 
  -2   5   6       43.50       49.19      1.50 o 
  -1   5   6        1.59        2.92      0.80 o 
   0   5   6      573.86      548.14      6.08 o 
   1   5   6       94.15      101.03      2.15 o 
   2   5   6      562.11      543.33      6.74 o 
   3   5   6      184.97      187.96      4.27 o 
   4   5   6        0.13        4.78      1.47 o 
  -7   6   6        1.11        5.71      2.98 o 
  -6   6   6      209.43      252.42      7.19 o 
  -5   6   6       43.54       33.25      2.56 o 
  -4   6   6       17.74       15.11      2.26 o 
  -3   6   6        7.63        6.37      0.83 o 
  -2   6   6       85.38       81.96      1.87 o 
  -1   6   6        0.91        1.74      0.72 o 
   0   6   6      280.80      250.40      4.43 o 
   1   6   6       10.23        6.96      0.65 o 
   2   6   6       60.20       43.65      3.11 o 
   3   6   6        9.27        8.33      1.20 o 
   4   6   6        2.01        5.25      1.58 o 
  -7   7   6       62.82       63.92      5.08 o 
  -6   7   6      249.32      304.30      7.89 o 
  -5   7   6       27.46       19.90      2.27 o 
  -4   7   6       44.62       52.24      2.28 o 
  -3   7   6        0.71        3.54      1.36 o 
  -2   7   6        8.29       11.64      0.87 o 
  -1   7   6       14.06       15.69      0.73 o 
   0   7   6      151.93      129.70      7.99 o 
   1   7   6       34.37       26.51      1.88 o 
   2   7   6       90.76       64.17      3.11 o 
   3   7   6        0.52        6.26      1.20 o 
   4   7   6        6.77       10.07      1.47 o 
  -7   8   6       14.07       13.99      2.84 o 
  -6   8   6       69.75       70.59      4.05 o 
  -5   8   6       33.35       31.36      2.61 o 
  -4   8   6       28.26       24.78      1.39 o 
  -3   8   6       46.56       49.64      1.71 o 
  -2   8   6       14.40       14.91      0.89 o 
  -1   8   6       84.33       85.63      1.75 o 
   0   8   6      757.50      775.32      9.17 o 
   1   8   6       25.81       24.04      1.14 o 
   2   8   6      331.35      313.79      4.50 o 
   3   8   6      168.98      145.20      4.70 o 
   4   8   6        0.04        2.23      1.54 o 
  -7   9   6       23.38       24.17      2.88 o 
  -6   9   6        4.03        2.59      1.46 o 
  -5   9   6       28.00       30.42      3.86 o 
  -4   9   6        0.21        2.71      2.47 o 
  -3   9   6        6.24       10.95      1.37 o 
  -2   9   6       52.42       46.84      2.97 o 
  -1   9   6      104.39       95.12      2.46 o 
   0   9   6       25.77       33.17      2.33 o 
   1   9   6       49.12       47.54      1.47 o 
   2   9   6      145.29      147.19      5.19 o 
   3   9   6        2.48        4.22      2.18 o 
   4   9   6        1.14        6.88      2.12 o 
  -7  10   6       21.40       21.31      4.83 o 
  -6  10   6        2.82        4.32      2.69 o 
  -5  10   6        0.10        5.02      2.52 o 
  -4  10   6      104.79      121.85      4.55 o 
  -3  10   6      387.51      374.16     15.64 o 
  -2  10   6      109.88       92.21      2.44 o 
  -1  10   6      176.20      170.62      2.60 o 
   0  10   6     1038.15     1102.97     12.26 o 
   1  10   6        7.12        6.11      0.70 o 
   2  10   6        0.45        4.01      1.43 o 
   3  10   6       18.48       24.89      1.79 o 
   4  10   6       44.27       42.01      3.45 o 
  -7  11   6        9.29        5.40      4.17 o 
  -6  11   6        2.95        4.61      1.46 o 
  -5  11   6        0.09        2.31      2.33 o 
  -4  11   6       24.74       23.11      2.10 o 
  -3  11   6      171.56      161.46      3.38 o 
  -2  11   6      174.14      166.11      3.12 o 
  -1  11   6      575.08      587.87      7.44 o 
   0  11   6      481.47      484.36      9.55 o 
   1  11   6        0.03        2.60      0.81 o 
   2  11   6        0.59        4.56      1.71 o 
   3  11   6       57.10       56.25      9.11 o 
   4  11   6        6.77        5.27      1.42 o 
  -6  12   6        2.46        5.29      1.41 o 
  -5  12   6       99.02       92.55      4.48 o 
  -4  12   6       14.59       15.38      2.10 o 
  -3  12   6       98.13      114.16      4.16 o 
  -2  12   6       32.51       37.58      2.33 o 
  -1  12   6        6.28        8.34      1.38 o 
   0  12   6      473.62      472.39      4.93 o 
   1  12   6        7.02        6.70      0.87 o 
   2  12   6       39.50       42.19      2.02 o 
   3  12   6      489.77      481.40      9.38 o 
   4  12   6       18.04       22.07      1.86 o 
  -6  13   6        1.35       11.82      3.02 o 
  -5  13   6       93.22       84.45      8.07 o 
  -4  13   6       46.98       49.96      9.58 o 
  -3  13   6      692.92      726.40     10.27 o 
  -2  13   6       97.89       98.52      4.98 o 
  -1  13   6       71.91       70.42      3.72 o 
   0  13   6       65.01       58.26      1.55 o 
   1  13   6       35.92       35.62      1.48 o 
   2  13   6       41.27       43.34      2.36 o 
   3  13   6      383.65      388.85      7.33 o 
   4  13   6        4.06        5.33      1.30 o 
  -6  14   6       70.44       81.09      5.06 o 
  -5  14   6       54.09       55.21      3.61 o 
  -4  14   6        0.11        3.34      1.24 o 
  -3  14   6       81.16       80.36      2.30 o 
  -2  14   6       76.34       69.94      1.99 o 
  -1  14   6      400.83      406.08     11.31 o 
   0  14   6        4.04        4.92      1.14 o 
   1  14   6       13.40       12.68      1.30 o 
   2  14   6        4.29        3.83      1.04 o 
   3  14   6      123.49      112.26      7.90 o 
  -6  15   6       28.99       35.35      4.02 o 
  -5  15   6       64.69       54.78      3.49 o 
  -4  15   6        2.82        4.98      1.42 o 
  -3  15   6       15.10       12.23      1.12 o 
  -2  15   6       32.59       26.47      1.62 o 
  -1  15   6      126.11      119.10      8.06 o 
   0  15   6        0.06        3.38      0.90 o 
   1  15   6        4.88        3.69      0.72 o 
   2  15   6        3.26        2.24      0.68 o 
   3  15   6        0.08        4.84      3.06 o 
  -6  16   6        0.84        2.82      2.67 o 
  -5  16   6       39.68       38.45      2.90 o 
  -4  16   6       40.34       40.10      2.30 o 
  -3  16   6      202.53      220.12      5.53 o 
  -2  16   6       36.44       28.74      1.65 o 
  -1  16   6        3.07        2.34      0.65 o 
   0  16   6        9.62       11.14      0.91 o 
   1  16   6        0.55        2.60      1.14 o 
   2  16   6       24.62       21.95      1.75 o 
   3  16   6       20.59       18.37      2.18 o 
  -6  17   6       85.92      115.25      5.62 o 
  -5  17   6        6.66        5.36      7.19 o 
  -4  17   6        7.45        3.76      1.23 o 
  -3  17   6        7.99        6.09      2.09 o 
  -2  17   6        5.29        4.00      1.09 o 
  -1  17   6       33.06       28.95      1.65 o 
   0  17   6       64.84       59.79      3.14 o 
   1  17   6        0.40        3.63      0.97 o 
   2  17   6       11.95       14.42      1.42 o 
   3  17   6       10.16        3.73      1.39 o 
  -5  18   6       18.16       22.80      2.96 o 
  -4  18   6       70.95       55.90      8.13 o 
  -3  18   6       87.33       71.14      3.46 o 
  -2  18   6        1.50        5.27      1.52 o 
  -1  18   6        2.89        2.39      0.75 o 
   0  18   6       25.21       22.37      1.31 o 
   1  18   6       31.75       36.78      2.65 o 
   2  18   6      123.94      157.34     10.47 o 
   3  18   6       47.26       61.44      4.72 o 
  -5  19   6        0.04        4.14      2.44 o 
  -4  19   6       19.15       22.25      2.60 o 
  -3  19   6       20.05        8.18      1.46 o 
  -2  19   6      133.79      122.95      5.34 o 
  -1  19   6        5.24        3.80      0.94 o 
   0  19   6       58.08       50.04      2.84 o 
   1  19   6        3.52        5.15      0.92 o 
   2  19   6      117.53      133.88     12.21 o 
  -5  20   6       18.69       17.00      2.34 o 
  -4  20   6        1.37        4.19      1.69 o 
  -3  20   6       32.77       35.11      2.65 o 
  -2  20   6      616.32      675.84     13.69 o 
  -1  20   6       22.92       25.12      1.67 o 
   0  20   6      262.49      263.74     13.81 o 
   1  20   6       40.61       30.92      1.95 o 
   2  20   6       45.63       50.52      5.43 o 
  -4  21   6        7.94        7.47      3.10 o 
  -3  21   6       20.81       21.43      2.47 o 
  -2  21   6      152.67      170.32      5.63 o 
  -1  21   6       40.76       48.97      3.66 o 
   0  21   6      132.44      136.38      6.54 o 
   1  21   6        9.70        9.70      1.50 o 
   2  21   6        0.04        1.51      2.48 o 
  -4  22   6        3.75        2.83      2.06 o 
  -3  22   6       34.67       46.31      3.34 o 
  -2  22   6       51.91       48.42      5.80 o 
  -1  22   6       93.61      105.39      4.17 o 
   0  22   6       14.13       13.22      2.59 o 
   1  22   6        1.73        4.77      1.96 o 
  -3  23   6       20.99       24.48      2.76 o 
  -2  23   6        0.01        2.35      2.15 o 
  -1  23   6       39.74       49.91      3.08 o 
   0  23   6        2.07        3.59      2.96 o 
   1  23   6        8.81        3.47      1.36 o 
  -3  24   6        1.69        5.95      2.04 o 
  -2  24   6       14.82       15.01      3.02 o 
  -1  24   6        8.82        7.89      1.55 o 
   0  24   6        0.06        2.80      3.67 o 
  -7   1   7        0.03        2.16      3.27 o 
  -6   1   7     1039.66     1154.83     25.84 o 
  -5   1   7       56.57       55.41     10.65 o 
  -4   1   7       67.11       68.03      2.24 o 
  -3   1   7      104.49      116.81      3.84 o 
  -2   1   7      156.03      156.04      3.65 o 
  -1   1   7        8.85        8.56      0.54 o 
   0   1   7       28.74       23.29      1.20 o 
   1   1   7        6.19        8.85      0.81 o 
   2   1   7      365.73      359.64     10.14 o 
   3   1   7       26.28       25.68      2.12 o 
   4   1   7      105.69      132.63      3.95 o 
  -7   2   7        4.43        5.82      1.80 o 
  -6   2   7      307.90      424.40     21.22 o 
  -5   2   7      158.46      147.91      4.72 o 
  -4   2   7       32.75       32.20      1.72 o 
  -3   2   7        0.01        1.92      1.11 o 
  -2   2   7        4.60        4.00      0.52 o 
  -1   2   7       56.28       57.47      1.23 o 
   0   2   7       44.04       40.47      1.49 o 
   1   2   7       47.40       48.04      1.51 o 
   2   2   7      136.04      118.67      4.46 o 
   3   2   7        9.46        6.98      1.24 o 
   4   2   7        8.49        8.71      1.36 o 
  -7   3   7        0.58        2.92      2.59 o 
  -6   3   7       98.76      121.38     21.44 o 
  -5   3   7      247.35      254.66      7.11 o 
  -4   3   7        2.17        3.55      0.82 o 
  -3   3   7       15.90       11.25      0.87 o 
  -2   3   7      115.02      111.72      2.56 o 
  -1   3   7      335.42      336.90      5.50 o 
   0   3   7       92.51      108.86      2.46 o 
   1   3   7       35.83       33.35      1.63 o 
   2   3   7       65.09       77.24      1.90 o 
   3   3   7        5.69        8.29      1.15 o 
   4   3   7        0.56        4.98      1.73 o 
  -7   4   7        2.22        2.82      1.84 o 
  -6   4   7      112.57      105.19     11.49 o 
  -5   4   7       42.30       50.52      7.70 o 
  -4   4   7        2.81        3.11      0.83 o 
  -3   4   7       59.86       61.13      2.33 o 
  -2   4   7        4.53        4.49      0.58 o 
  -1   4   7       49.47       55.09      3.87 o 
   1   4   7       25.48       23.47      1.24 o 
   2   4   7        4.58        4.68      0.71 o 
   3   4   7       17.21       23.02      1.57 o 
   4   4   7       77.74       90.26      3.09 o 
  -7   5   7       13.60       17.57      4.20 o 
  -6   5   7       29.84       21.60      3.01 o 
  -5   5   7       13.39       11.87      1.33 o 
  -4   5   7       77.28       80.99      3.10 o 
  -3   5   7        5.01        6.73      1.40 o 
  -2   5   7      136.40      125.48      5.06 o 
  -1   5   7      714.53      753.32      8.41 o 
   0   5   7      595.94      634.59      7.80 o 
   1   5   7       13.89       13.85      1.33 o 
   2   5   7        2.17        1.73      0.82 o 
   3   5   7       16.85       22.21      1.74 o 
   4   5   7        8.52        9.01      1.25 o 
  -7   6   7        0.99        5.02      2.64 o 
  -6   6   7        0.03        7.17      3.15 o 
  -5   6   7       14.91       19.44      3.04 o 
  -4   6   7       27.04       21.84      1.48 o 
  -3   6   7       24.33       27.03      1.32 o 
  -2   6   7        0.00        3.09      1.01 o 
  -1   6   7      428.26      439.41      5.87 o 
   0   6   7      762.54      823.07     11.25 o 
   1   6   7      136.78      142.70      4.38 o 
   2   6   7        0.20        3.55      1.00 o 
   3   6   7        6.57        7.29      1.25 o 
   4   6   7       37.17       33.02      2.50 o 
  -7   7   7        7.96        6.17      1.99 o 
  -6   7   7        5.01        5.89      1.80 o 
  -5   7   7       12.69        9.77      2.73 o 
  -4   7   7        1.59        4.59      1.35 o 
  -3   7   7      407.59      415.72      5.41 o 
  -2   7   7       21.16       27.32      2.18 o 
  -1   7   7      872.11      896.65      9.48 o 
   0   7   7      264.25      288.39      6.80 o 
   1   7   7       16.00       15.34      1.17 o 
   2   7   7        1.06        8.60      1.91 o 
   3   7   7       19.09       13.87      1.50 o 
   4   7   7       13.49       19.25      1.86 o 
  -7   8   7        0.04        3.48      2.37 o 
  -6   8   7        2.96        6.49      2.05 o 
  -5   8   7        3.06        3.97      1.58 o 
  -4   8   7       19.13       15.83      1.46 o 
  -3   8   7      127.38      145.48      2.70 o 
  -2   8   7       10.82       12.00      0.91 o 
  -1   8   7      644.01      662.42      9.60 o 
   0   8   7       33.39       34.30      1.48 o 
   1   8   7        6.33        7.50      1.28 o 
   2   8   7      152.94      167.06      3.36 o 
   3   8   7        0.20        3.14      1.22 o 
  -6   9   7       15.11       15.81      2.20 o 
  -5   9   7        2.17        3.03      1.31 o 
  -4   9   7       61.87       59.11      5.17 o 
  -3   9   7       35.99       35.02      1.34 o 
  -2   9   7        6.70        5.99      0.69 o 
  -1   9   7      622.30      634.65     11.46 o 
   0   9   7        0.31        2.76      1.08 o 
   1   9   7       23.64       19.54      1.33 o 
   2   9   7        2.01        8.50      1.90 o 
   3   9   7       12.00       12.78      2.37 o 
  -6  10   7       27.07       26.59      7.52 o 
  -5  10   7       20.58       18.13      1.75 o 
  -4  10   7        0.37        4.16      1.53 o 
  -3  10   7       78.77       84.65      3.48 o 
  -2  10   7        1.42        3.31      0.77 o 
  -1  10   7        5.27        4.47      1.78 o 
   0  10   7       64.54       57.70      1.86 o 
   1  10   7       29.25       29.54      1.54 o 
   2  10   7      407.75      432.37      8.20 o 
   3  10   7       35.30       33.19      2.33 o 
  -6  11   7      214.36      236.56      7.38 o 
  -5  11   7       45.89       43.73      7.51 o 
  -4  11   7      129.11      116.96      5.09 o 
  -3  11   7       25.15       17.44      1.13 o 
  -2  11   7        0.11        3.17      1.13 o 
  -1  11   7       38.06       33.52      1.48 o 
   0  11   7        3.36        5.65      1.17 o 
   1  11   7       14.03       15.92      1.33 o 
   2  11   7      691.40      715.45     14.28 o 
   3  11   7       49.69       51.95      2.50 o 
  -6  12   7        4.57       11.46      2.22 o 
  -5  12   7       29.79       30.30      4.01 o 
  -4  12   7      123.14      111.19      3.77 o 
  -3  12   7      191.03      174.48      3.53 o 
  -2  12   7        8.89        9.38      0.97 o 
  -1  12   7        4.75        6.43      0.69 o 
   0  12   7        5.11        4.78      0.76 o 
   1  12   7        1.84        5.34      1.57 o 
   2  12   7      390.51      414.13      9.67 o 
   3  12   7       70.76       62.45      3.64 o 
  -6  13   7       22.65       27.07      6.69 o 
  -5  13   7        8.52        5.04      1.83 o 
  -4  13   7      252.20      246.01      5.92 o 
  -3  13   7      103.85       88.60      3.54 o 
  -2  13   7        9.66       10.09      1.68 o 
  -1  13   7       92.39       89.22      2.59 o 
   0  13   7       38.84       39.01      1.61 o 
   1  13   7       33.36       39.34      2.01 o 
   2  13   7      103.22      111.39      3.26 o 
   3  13   7       83.93       99.89      3.92 o 
  -6  14   7       63.82       60.58      3.90 o 
  -5  14   7       57.84       72.92      4.00 o 
  -4  14   7        2.33        3.79      0.96 o 
  -3  14   7       10.29        6.62      0.94 o 
  -2  14   7        6.32        8.03      1.44 o 
  -1  14   7        6.42        7.40      1.30 o 
   0  14   7        9.15        9.53      1.11 o 
   1  14   7        8.48       12.26      2.40 o 
   2  14   7       47.94       43.99      2.17 o 
   3  14   7       48.09       37.75      3.42 o 
  -5  15   7       14.50       17.57      2.49 o 
  -4  15   7        0.03        2.92      1.59 o 
  -3  15   7      215.94      201.14      4.76 o 
  -2  15   7       44.02       37.27      1.61 o 
  -1  15   7       26.70       26.02      1.43 o 
   0  15   7       43.43       43.81      3.08 o 
   1  15   7        2.83        5.64      1.57 o 
   2  15   7      124.94      132.37      6.02 o 
  -5  16   7       24.50       26.05      5.31 o 
  -4  16   7        4.23        4.18      1.68 o 
  -3  16   7       31.39       33.62      1.71 o 
  -2  16   7        1.54        4.32      0.94 o 
  -1  16   7       62.19       67.18      2.14 o 
   0  16   7       16.61       13.37      1.13 o 
   1  16   7        0.79        3.64      1.62 o 
   2  16   7        4.00        7.70      1.35 o 
  -5  17   7        5.28        4.15      1.32 o 
  -4  17   7        0.47        2.89      3.31 o 
  -3  17   7       69.19       65.39      2.62 o 
  -2  17   7        1.13        4.39      0.92 o 
  -1  17   7      168.92      185.95      5.59 o 
   0  17   7        0.05        3.64      1.51 o 
   1  17   7        6.80        2.96      0.90 o 
   2  17   7       49.68       57.12      4.03 o 
  -5  18   7       36.48       37.37      3.68 o 
  -4  18   7       13.83       11.94      2.13 o 
  -3  18   7      518.07      516.16     12.35 o 
  -2  18   7      165.58      145.20      4.82 o 
  -1  18   7       53.31       42.01      1.73 o 
   0  18   7        0.49        2.55      0.84 o 
   1  18   7       10.85       10.65      1.60 o 
   2  18   7        7.63       12.34      2.84 o 
  -4  19   7       38.65       36.34      3.04 o 
  -3  19   7      712.70      717.86     19.95 o 
  -2  19   7       30.13       25.43      1.90 o 
  -1  19   7        4.90        9.73      1.24 o 
   0  19   7        5.63        3.26      0.99 o 
   1  19   7       93.16       96.28      9.38 o 
  -4  20   7        4.81        5.82      1.58 o 
  -3  20   7       81.34       96.45     23.52 o 
  -2  20   7       43.37       37.42      1.97 o 
  -1  20   7      100.48      107.71      4.37 o 
   0  20   7        0.11        2.07      3.20 o 
   1  20   7       92.69       92.51      4.70 o 
  -3  21   7        1.79        8.70      2.92 o 
  -2  21   7       41.67       38.41      2.15 o 
  -1  21   7       21.95       24.05      2.65 o 
   0  21   7        2.16        5.77      1.91 o 
  -3  22   7       41.90       34.87      3.08 o 
  -2  22   7        5.48        5.92      4.13 o 
  -1  22   7        6.44        8.24      1.92 o 
  -6   0   8      213.08      187.10      8.13 o 
  -5   0   8        0.75        3.75      2.80 o 
  -4   0   8       12.17       10.11      2.54 o 
  -3   0   8        0.52        0.88      0.87 o 
  -2   0   8       21.71       21.42      1.58 o 
   0   0   8      123.47      141.67     16.11 o 
   2   0   8        0.15        4.74      2.00 o 
   3   0   8       11.91       12.47      2.64 o 
  -6   1   8      197.98      197.37      5.63 o 
  -5   1   8        1.08        4.73      1.96 o 
  -4   1   8        3.20        3.27      0.75 o 
  -3   1   8        0.01        2.22      1.52 o 
  -2   1   8        4.70        2.50      0.46 o 
  -1   1   8      694.55      756.97     11.22 o 
   0   1   8       67.70       87.30      7.94 o 
   1   1   8      179.43      179.53      4.11 o 
   2   1   8       44.13       40.27      1.76 o 
   3   1   8        0.18        4.29      1.74 o 
  -6   2   8       10.82        9.41      2.07 o 
  -5   2   8        2.15        5.02      1.54 o 
  -4   2   8        2.04        4.52      1.43 o 
  -3   2   8       12.25       12.69      1.02 o 
  -2   2   8       35.37       28.55      1.86 o 
  -1   2   8      246.11      289.10     18.82 o 
   0   2   8        1.61        5.36      1.25 o 
   1   2   8       90.65       78.42      3.72 o 
   2   2   8       42.63       41.11      1.64 o 
   3   2   8       14.72       13.24      1.76 o 
  -6   3   8       90.85       74.40     16.04 o 
  -5   3   8        1.72        3.23      2.82 o 
  -4   3   8       33.22       29.37      4.43 o 
  -3   3   8       31.86       27.69      1.37 o 
  -2   3   8       21.80       19.26      1.29 o 
  -1   3   8      385.61      415.03     11.64 o 
   0   3   8        5.16        2.84      0.86 o 
   1   3   8       73.75       66.75      2.13 o 
   2   3   8        7.54        2.88      0.90 o 
   3   3   8        0.02        4.66      1.88 o 
  -6   4   8       71.84       70.98      5.21 o 
  -5   4   8        5.00        5.49      3.44 o 
  -4   4   8       99.79      103.16      3.28 o 
  -3   4   8       11.86       11.10      0.90 o 
  -2   4   8        0.11        2.82      0.80 o 
  -1   4   8       22.82       21.10      3.16 o 
   0   4   8        5.41        5.08      1.25 o 
   1   4   8        4.95        4.24      0.81 o 
   2   4   8        1.47        6.95      1.39 o 
   3   4   8        0.00        5.32      2.03 o 
  -6   5   8      257.92      297.84      9.24 o 
  -5   5   8        1.25        8.88      2.59 o 
  -4   5   8       41.81       53.01      7.98 o 
  -3   5   8       16.82       15.90      1.04 o 
  -2   5   8       11.06       11.65      1.14 o 
  -1   5   8      161.54      201.30     17.91 o 
   0   5   8        1.71        4.56      1.83 o 
   1   5   8       15.88       15.91      1.45 o 
   2   5   8       90.53       98.08      2.71 o 
   3   5   8        9.71       10.28      2.33 o 
  -6   6   8      141.88      146.55      5.38 o 
  -5   6   8       25.56       30.91      3.51 o 
  -4   6   8      591.62      644.45     11.23 o 
  -3   6   8      317.18      321.99      4.76 o 
  -2   6   8      227.74      238.45      3.89 o 
  -1   6   8      341.76      375.35      7.17 o 
   0   6   8        2.30        4.50      1.08 o 
   1   6   8       26.09       29.60      1.64 o 
   2   6   8       17.42       19.86      1.79 o 
   3   6   8       16.02       10.76      1.64 o 
  -6   7   8       73.43       84.41      4.57 o 
  -5   7   8       16.44       13.57      3.28 o 
  -4   7   8       59.19       66.28     10.92 o 
  -3   7   8       24.22       16.86      1.30 o 
  -2   7   8       85.36       84.30      2.44 o 
  -1   7   8      306.19      343.46      6.74 o 
   0   7   8       15.26       17.40      1.62 o 
   1   7   8        4.92        5.18      0.98 o 
   2   7   8        1.28        5.54      1.67 o 
   3   7   8       15.30       13.28      1.69 o 
  -6   8   8       22.65       25.33      2.76 o 
  -5   8   8        0.32        0.58      2.04 o 
  -4   8   8        0.10        3.16      1.39 o 
  -3   8   8       10.78        8.74      1.01 o 
  -2   8   8       34.23       27.30      1.80 o 
  -1   8   8        5.13        9.44      1.37 o 
   0   8   8       11.44        9.46      1.64 o 
   1   8   8        0.53        7.57      1.48 o 
   2   8   8        6.92        6.60      1.31 o 
  -6   9   8        3.71        3.47      1.22 o 
  -5   9   8        6.48        5.36      1.27 o 
  -4   9   8       43.60       37.75      1.82 o 
  -3   9   8       25.54       20.32      1.59 o 
  -2   9   8       85.76       83.30      2.72 o 
  -1   9   8       75.87       61.95      2.33 o 
   0   9   8        2.26        5.04      1.47 o 
   1   9   8       72.26       71.70      2.38 o 
   2   9   8       14.32        5.06      1.09 o 
  -6  10   8       19.19        9.23      1.79 o 
  -5  10   8        5.38        5.20      1.34 o 
  -4  10   8        0.94        4.48      1.29 o 
  -3  10   8        7.48        7.34      0.92 o 
  -2  10   8       32.55       29.99      1.53 o 
  -1  10   8      135.76      133.05      7.69 o 
   0  10   8       89.23       85.81      2.77 o 
   1  10   8        6.86        9.87      1.08 o 
   2  10   8       37.60       38.53      2.53 o 
  -6  11   8        6.24        6.22      2.05 o 
  -5  11   8        3.10        2.77      1.15 o 
  -4  11   8        0.12        3.76      1.76 o 
  -3  11   8        0.27        4.19      1.30 o 
  -2  11   8        6.43        5.38      0.98 o 
  -1  11   8        5.33        7.10      2.27 o 
   0  11   8        8.91       10.31      1.43 o 
   1  11   8        0.19        5.81      1.59 o 
   2  11   8       39.31       44.03      2.35 o 
  -5  12   8        0.16        5.31      1.36 o 
  -4  12   8        8.52        8.26      1.19 o 
  -3  12   8        5.33        5.69      1.23 o 
  -2  12   8        7.26        6.51      0.90 o 
  -1  12   8      163.75      162.22      3.72 o 
   0  12   8       54.86       51.75      2.33 o 
   1  12   8      208.60      218.15      5.47 o 
   2  12   8        3.83        6.07      2.39 o 
  -5  13   8        0.25        4.33      1.36 o 
  -4  13   8       15.36       13.13      1.29 o 
  -3  13   8       25.64       20.44      1.50 o 
  -2  13   8       36.26       31.00      1.63 o 
  -1  13   8      164.04      162.73      4.99 o 
   0  13   8       43.11       33.31      1.95 o 
   1  13   8        1.56       10.99      2.09 o 
   2  13   8       10.35       11.40      1.93 o 
  -5  14   8       16.16        9.73      1.47 o 
  -4  14   8        1.47        4.18      1.31 o 
  -3  14   8        4.34        4.10      0.82 o 
  -2  14   8       26.18       26.29      1.55 o 
  -1  14   8        3.47        3.55      1.28 o 
   0  14   8       33.49       40.38      2.18 o 
   1  14   8      179.08      201.42      7.14 o 
  -5  15   8        0.04        2.15      1.21 o 
  -4  15   8        6.82        5.85      1.57 o 
  -3  15   8       10.90        9.64      1.23 o 
  -2  15   8       43.35       37.68      2.16 o 
  -1  15   8       21.40       22.98      2.10 o 
   0  15   8        7.38        9.37      1.28 o 
   1  15   8       92.47       99.76      3.37 o 
  -4  16   8       40.66       35.91      2.36 o 
  -3  16   8        5.29        5.26      1.55 o 
  -2  16   8        0.87        3.04      1.61 o 
  -1  16   8        7.87        5.95      1.21 o 
   0  16   8        3.05        3.85      1.59 o 
   1  16   8       67.95       63.96      2.48 o 
  -4  17   8       26.34        8.21      1.71 o 
  -3  17   8       58.72       44.07      3.27 o 
  -2  17   8       11.47       15.60      1.31 o 
  -1  17   8       52.10       45.36      2.22 o 
   0  17   8        6.31        8.23      1.63 o 
  -4  18   8      167.56      200.83      6.58 o 
  -3  18   8       46.25       39.63      3.37 o 
  -2  18   8       56.35       79.90      4.90 o 
  -1  18   8        5.53        6.43      1.15 o 
   0  18   8        7.31        8.53      1.89 o 
  -3  19   8       17.31       14.41      2.94 o 
  -2  19   8        6.73       12.35      1.52 o 
  -1  19   8       25.34       26.23      4.36 o 
  -6   1   9        0.16        1.80      2.05 o 
  -5   1   9       35.24       33.41      2.62 o 
  -4   1   9       85.57       93.64      3.62 o 
  -3   1   9       42.69       37.44      2.54 o 
  -2   1   9      605.33      656.00      8.77 o 
  -1   1   9      881.17      973.51     25.48 o 
   0   1   9        7.57        6.33      1.03 o 
   1   1   9        1.01        5.85      1.78 o 
   2   1   9       18.46       23.59      2.11 o 
  -6   2   9        0.37        3.03      2.07 o 
  -5   2   9        4.20        2.86      1.62 o 
  -4   2   9        9.80        9.37      1.45 o 
  -3   2   9        2.93        3.30      1.05 o 
   0   2   9        1.65        3.11      1.05 o 
   1   2   9        5.16        6.84      1.61 o 
   2   2   9        2.79        4.05      1.64 o 
  -6   3   9       66.58       49.30      3.24 o 
  -5   3   9       17.73        9.98      1.83 o 
  -4   3   9        3.56        5.04      1.41 o 
  -3   3   9        2.22        2.91      1.33 o 
  -1   3   9        8.83        4.82      1.03 o 
   0   3   9       14.65       13.27      2.17 o 
   1   3   9      107.62      115.46      4.41 o 
   2   3   9       26.72       16.96      1.67 o 
  -6   4   9       41.69       21.46      2.47 o 
  -5   4   9        0.72        1.39      1.77 o 
  -4   4   9       13.92        9.07      1.06 o 
  -3   4   9       11.47       10.47      1.19 o 
  -2   4   9      331.59      344.66      8.90 o 
  -1   4   9      284.50      292.54      9.86 o 
   0   4   9        2.04        3.39      1.33 o 
   1   4   9      171.06      166.30      5.77 o 
   2   4   9       12.43       10.71      1.58 o 
  -6   5   9       13.09        7.27      1.86 o 
  -5   5   9        4.26        2.00      2.49 o 
  -4   5   9       11.62       13.25      1.39 o 
  -3   5   9        5.50        4.61      0.92 o 
  -2   5   9      105.88      107.51      6.63 o 
  -1   5   9        0.23       15.87      6.08 o 
   0   5   9        0.56        0.95      1.36 o 
   1   5   9       40.05       40.37      3.65 o 
   2   5   9        4.07        4.69      1.22 o 
  -5   6   9       11.78        6.93      1.55 o 
  -4   6   9        4.24        4.09      0.92 o 
  -3   6   9        4.99        5.60      1.01 o 
  -2   6   9        7.56        6.16      1.03 o 
  -1   6   9       34.65       27.80      1.82 o 
   0   6   9        2.61        3.74      1.07 o 
   1   6   9       58.51       65.02      3.54 o 
  -5   7   9       21.62       15.87      2.01 o 
  -4   7   9       40.63       31.03      1.81 o 
  -3   7   9       13.86       12.24      1.54 o 
  -2   7   9       64.68       59.06      2.40 o 
  -1   7   9        3.06        4.35      1.07 o 
   0   7   9        8.61        8.20      1.31 o 
   1   7   9        3.55        6.26      1.36 o 
  -5   8   9       52.71       33.71      6.64 o 
  -4   8   9       40.17       34.13      2.44 o 
  -3   8   9        7.91        6.29      1.00 o 
  -2   8   9       46.37       44.72      2.14 o 
  -1   8   9       15.09       15.70      1.62 o 
   0   8   9        0.89        4.45      1.66 o 
   1   8   9      100.94      111.47      3.32 o 
  -5   9   9       38.32       27.00      2.57 o 
  -4   9   9       63.19       48.42      3.45 o 
  -3   9   9       26.09       27.10      1.72 o 
  -2   9   9       22.95       24.12      3.46 o 
  -1   9   9        1.34        5.22      1.54 o 
   0   9   9       51.82       59.02      4.97 o 
   1   9   9       59.22       63.29      2.69 o 
  -5  10   9        0.50        3.39      1.78 o 
  -4  10   9       30.13       26.36      2.94 o 
  -3  10   9        0.33        4.55      1.83 o 
  -2  10   9       12.54       10.58      1.30 o 
  -1  10   9       59.18       52.96      2.42 o 
   0  10   9        0.10        5.03      1.70 o 
   1  10   9       24.95       22.28      1.83 o 
  -5  11   9       27.77       23.03      2.04 o 
  -4  11   9      220.89      194.81     11.11 o 
  -3  11   9       81.47       75.13      4.09 o 
  -2  11   9       86.09       80.51      3.13 o 
  -1  11   9       92.78       91.89      4.02 o 
   0  11   9        5.41        6.60      1.28 o 
   1  11   9       45.82       47.64      3.78 o 
  -4  12   9      114.91      133.25     13.93 o 
  -3  12   9        0.64        2.65      1.53 o 
  -2  12   9       40.06       45.86      3.38 o 
  -1  12   9        0.00        2.72      1.58 o 
   0  12   9        2.09        4.35      1.27 o 
  -4  13   9        0.09        2.68      1.52 o 
  -3  13   9       19.77       22.42      1.83 o 
  -2  13   9       32.20       32.01      2.00 o 
  -1  13   9        7.52        5.11      1.08 o 
   0  13   9        2.77        3.99      1.30 o 
  -4  14   9        5.04        4.02      1.56 o 
  -3  14   9        3.85        3.79      1.30 o 
  -2  14   9        8.51        7.41      1.38 o 
  -1  14   9        9.59        5.34      1.12 o 
   0  14   9        5.28        5.53      1.17 o 
  -3  15   9        4.00        6.28      1.15 o 
  -2  15   9       70.57       81.14      4.87 o 
  -1  15   9        9.70        9.11      2.77 o 
  -2  16   9       78.82       90.05      6.08 o 
  -4   0  10        4.69        9.97      3.94 o 
  -3   0  10        0.12        4.86      3.00 o 
  -2   0  10       56.44       50.14      6.31 o 
  -1   0  10       14.28       11.32      2.92 o 
   0   0  10        0.16        1.84      2.53 o 
  -4   1  10       52.61       49.40      4.85 o 
  -3   1  10       28.05       25.23      2.31 o 
  -2   1  10       33.60       26.56      2.53 o 
  -1   1  10        7.99        8.53      1.46 o 
   0   1  10       23.13       24.91      2.08 o 
  -4   2  10       51.85       42.00     15.49 o 
  -3   2  10       56.87       55.09      3.27 o 
  -2   2  10      732.89      806.46     15.38 o 
  -1   2  10       20.14       17.34      2.88 o 
   0   2  10       62.39       65.32      4.88 o 
  -4   3  10       72.70       59.78      3.54 o 
  -3   3  10       17.45       14.23      2.38 o 
  -1   3  10        1.27        4.02      1.38 o 
   0   3  10        1.00        4.89      1.84 o 
  -4   4  10        0.77        2.47      1.19 o 
  -3   4  10       10.54       11.20      1.75 o 
  -2   4  10        3.11        6.99      1.56 o 
  -1   4  10       66.66       63.28      2.98 o 
   0   4  10        0.55        6.71      1.65 o 
  -4   5  10        5.31        4.05      1.92 o 
  -3   5  10        9.45        5.64      1.46 o 
  -2   5  10      119.46      120.92     11.11 o 
  -1   5  10       65.55       70.45      4.13 o 
   0   5  10       63.94       61.21      2.77 o 
  -4   6  10       19.34       13.17      2.61 o 
  -3   6  10        1.18        3.82      1.74 o 
  -2   6  10       93.01       86.62      3.10 o 
  -1   6  10       90.97      100.25      4.22 o 
   0   6  10        4.42        6.59      1.33 o 
  -4   7  10        0.00        2.35      1.37 o 
  -3   7  10        0.03        2.85      2.06 o 
  -2   7  10       45.69       35.24      2.84 o 
  -1   7  10       12.36       14.18      1.80 o 
  -4   8  10        8.37        2.93      1.21 o 
  -3   8  10       20.06       21.33      2.14 o 
  -2   8  10        0.56        3.84      1.46 o 
  -1   8  10        3.17        5.28      1.42 o 
  -3   9  10       12.97       13.10      3.02 o 
  -2   9  10       17.86       21.36      1.88 o 
  -1   9  10        4.56        4.08      1.29 o 
  -3  10  10       40.56       37.33      2.69 o 
  -2  10  10       21.84       29.55      2.17 o 
                                                 
